# Supplementary material for: Contrasting DCIS and invasive breast cancer by subtype suggests basal-like DCIS as distinct lesions
Source: NPJ Breast Cancer. 2020 Jun 17;6:26. doi: 10.1038/s41523-020-0167-x (PMC7299965; doi:10.1038/s41523-020-0167-x)
Supplement: Supplementary file 2 — Supplementary Data 1 [file 41523_2020_167_MOESM2_ESM.xlsx]

## Sheet: Sample annotations
Sample nr	Tumor stage	Age (years)	Size (mm)	ESR1 expr.	PGR expr.	PAM50 subtype	2nd best PAM50 subtype	cor2Basal	cor2Her2	cor2LumA	cor2LumB	Proliferation score	Differentiation score	Stromal score	Immune score	GII	Tumor %	Ploidy	Ploidy (rounded)
UPP.001	DCIS	47	NA	pos	pos	LumB	LumA	-0.310732	-0.0908043	0.249844	0.330804	-0.0704936	0.133995	-126.207	500.727	0.0616742	0.6	1.94027	2
UPP.002	DCIS	65	19	pos	pos	LumA	LumB	-0.526531	-0.290372	0.640624	0.0555582	-0.264856	0.110492	67.8805	362.04	0.0805553	0.63	1.93659	2
UPP.005	DCIS	54	17	pos	pos	LumA	LumB	-0.182425	-0.367875	0.552173	-0.175126	-0.0590765	0.101134	-31.3291	529.083	0.386956	0.47	1.65832	2
UPP.006	DCIS	72	19	pos	pos	LumA	LumB	-0.362689	-0.522785	0.714094	-0.174934	-0.54763	0.0913836	-203.437	105.496	0.034663	0.63	1.97062	2
UPP.007	DCIS	74	25	pos	pos	LumA	LumB	-0.32485	-0.27078	0.50425	0.102425	0.110905	0.220836	-718.145	-400.54	0.0628215	0.65	2.05483	2
UPP.008	DCIS	55	20	neg	neg	Basal	Her2	0.323217	0.270876	-0.167443	-0.148715	0.288206	-0.136289	873.979	1379.84	0.408575	0.21	2.31139	2
UPP.012	IBC	52	9	pos	pos	LumA	LumB	-0.363553	-0.121441	0.387659	0.124706	0.0258904	0.0192952	1100.52	966.647	0.0899143	0.46	1.91102	2
UPP.023	DCIS	50	NA	pos	pos	LumA	Basal	-0.0918607	-0.399184	0.382281	-0.250804	0.0113373	0.125283	-126.965	547.246	0.139994	0.42	2.10068	2
UPP.024	DCIS	66	17	neg	pos	Basal	Her2	0.158511	0.0393277	-0.0140696	-0.191068	-0.0513383	-0.155734	1356.25	1968.52	0.0365268	0.96	2.0365	2
UPP.025	IBC	60	10	pos	pos	LumB	Her2	-0.0836975	0.296999	-0.28557	0.540456	0.893473	-0.0164897	817.122	1934.46	0.277553	0.45	2.03984	2
UPP.026	IBC	78	10	pos	pos	LumB	LumA	-0.506267	0.0802401	0.277023	0.501561	0.118673	0.194387	83.6943	992.106	0.608523	0.48	3.0187	3
UPP.041	DCIS	69	26	pos	pos	LumA	LumB	-0.502521	-0.0714046	0.459976	0.299976	-0.407583	0.160819	369.64	833.41	0.0441977	0.61	2.00994	2
UPP.042	DCIS	57	50	pos	pos	Basal	LumA	0.174358	-0.109532	0.129412	-0.354718	-0.0978488	-0.108147	605.434	1866.55	0.00147052	NA	2.00138	2
UPP.056	IBC	62	10	pos	pos	LumA	LumB	-0.536134	-0.301513	0.714958	-0.0754382	-0.89355	0.0545257	1083.28	1592.94	0.128807	0.36	1.94382	2
UPP.057	IBC	72	10	pos	neg	LumA	Basal	-0.190588	-0.424634	0.596158	-0.293637	-0.519696	-0.039475	1043.3	902.368	0.100824	0.49	2.01839	2
UPP.068	IBC	40	10	neg	neg	Her2	Basal	0.235918	0.646579	-0.451044	0.0656423	0.899571	-0.0383012	878.351	1910.05	0.265517	0.38	1.87238	2
UPP.400	DCIS	57	20	pos	pos	LumA	Basal	-0.0671789	-0.56485	0.548715	-0.538824	-0.817248	-0.188548	396.02	774.554	NA	NA	NA	NA
UPP.407	DCIS	66	20	pos	pos	LumA	Basal	-0.0169508	-0.584538	0.519712	-0.591164	-1.52023	-0.292585	586.173	1338.43	NA	NA	NA	NA
UPP.413	DCIS	36	45	neg	neg	Her2	Basal	0.0873469	0.326291	-0.0797599	-0.292005	-0.54907	-0.178736	1333.98	2503.96	0.00235783	NA	2.00192	2
UPP.418	DCIS	55	NA	pos	neg	LumB	Basal	0.0554622	-0.0640096	-0.0614166	0.188379	0.76531	0.0217986	143.207	1032.19	0.469759	0.34	3.8746	4
UPP.419	DCIS	49	35	neg	pos	LumB	LumA	-0.0107083	0.0860984	0.0923409	0.153421	0.436023	-0.013513	883.954	1427.11	0.199379	0.29	1.95496	2
UPP.420	DCIS	59	9	pos	pos	LumA	Basal	-0.072461	-0.270588	0.501657	-0.5491	-1.28909	-0.209132	921.297	1119.99	NA	NA	NA	NA
UPP.421	DCIS	82	28	neg	neg	Her2	Basal	0.346651	0.497047	-0.393613	0.035006	0.697166	-0.0609123	308.355	907.693	NA	NA	NA	NA
UPP.423	DCIS	65	10	pos	pos	LumA	LumB	-0.291525	-0.452293	0.541224	-0.0610324	0.0214929	0.21301	-151.215	234.462	NA	NA	NA	NA
UPP.429	DCIS	42	35	pos	pos	LumA	LumB	-0.0886915	-0.264346	0.204418	0.1588	0.803214	0.124902	-1.97171	37.28	0.0982102	0.51	2.12787	2
UPP.430	DCIS	48	60	pos	pos	LumA	LumB	-0.19952	-0.53892	0.503385	-0.195486	0.184221	0.0596204	61.173	-26.325	0.132558	0.32	1.97569	2
UPP.432	DCIS	71	23	pos	pos	Basal	LumB	0.425018	-0.25964	-0.200096	-0.121633	1.01048	-0.0420045	69.4241	268.029	NA	NA	NA	NA
UPP.440	DCIS	56	7	neg	neg	Her2	Basal	0.339736	0.631309	-0.535558	0.181561	0.838915	-0.0566936	311.381	1388.61	NA	NA	NA	NA
MIL.B004	IBC	48	NA	pos	neg	LumA	Basal	-0.0206002	-0.436735	0.364418	-0.0289556	-0.040999	0.148881	-567.253	148.531	NA	NA	NA	NA
MIL.B022	IBC	50	NA	pos	pos	LumA	Basal	-0.0114766	-0.569748	0.483025	-0.348475	-0.401646	-0.0319701	555.56	1569.73	NA	NA	NA	NA
MIL.B024	IBC	38	40	pos	pos	LumB	Her2	-0.264442	0.16485	0.0177191	0.402833	0.543546	0.114828	881.088	511.516	NA	NA	NA	NA
MIL.IS001	DCIS	62	17	neg	neg	Basal	Her2	0.379688	0.116447	-0.0734214	-0.434334	-0.395366	-0.228932	1278.02	1167.19	0.498256	0.24	2.25511	2
MIL.IS002	DCIS	72	NA	neg	neg	Basal	LumA	0.213157	-0.0604562	0.0955102	-0.467275	-0.507925	-0.0153243	33.0411	388.048	0.243273	0.34	1.96785	2
MIL.IS003	DCIS	70	NA	pos	pos	LumA	LumB	-0.508283	-0.173974	0.540456	0.128355	-0.845148	0.315174	-794.942	448.942	0.0755459	0.7	2.04685	2
MIL.IS004	DCIS	46	25	pos	pos	Basal	LumA	0.424538	-0.255222	-0.00331333	-0.611429	-0.755136	-0.231157	1055.33	1748.57	0.395549	0.42	1.7777	2
MIL.IS005	IBC	26	30	pos	neg	LumB	Her2	-0.155054	0.0984874	-0.072557	0.327635	0.746836	0.145289	-1141.22	-1121.91	NA	NA	NA	NA
MIL.IS007	DCIS	58	55	neg	neg	Her2	Basal	0.128355	0.261561	-0.0510444	-0.27952	0.150908	-0.0357437	599.03	1749.07	0.00909893	NA	2.01451	2
MIL.IS008	DCIS	42	NA	pos	pos	LumA	Basal	-0.00465786	-0.390348	0.493878	-0.609508	-0.927818	-0.0739835	118.086	-148.266	0.00186113	0.73	2.00162	2
MIL.IS009	DCIS	40	NA	pos	pos	LumA	Basal	-0.179928	-0.641489	0.681921	-0.4594	-1.13021	-0.0673605	13.9868	257.219	0.00133288	NA	2.0013	2
MIL.IS010	DCIS	52	NA	neg	neg	Basal	Her2	0.327635	-0.117023	-0.145162	-0.257815	-1.02512	-0.237738	1878.77	2578.04	0.000819856	0.74	2.00057	2
MIL.IS011	DCIS	54	18	pos	neg	LumA	Basal	0.0296279	-0.150252	0.323986	-0.437311	-0.580866	-0.127579	965.523	2570.2	0.00505079	0.25	2.00293	2
MIL.IS012	DCIS	48	40	neg	neg	Basal	Her2	0.456711	-0.0452821	-0.250228	-0.294502	-0.00752802	-0.12821	688.758	2301.02	0.0356194	NA	2.03536	2
MIL.IS015	DCIS	58	90	neg	neg	Basal	Her2	0.232077	0.150156	-0.103193	-0.100888	0.0962293	-0.0130744	120.472	1356.22	0.00633906	0.84	2.00335	2
MIL.IS016	DCIS	42	NA	pos	pos	LumB	LumA	-0.239664	-0.0310684	0.0830252	0.393613	0.861158	0.221824	-747.731	11.5689	0.0951506	0.66	1.96829	2
MIL.IS017	DCIS	26	45	pos	neg	LumA	Basal	-0.149868	-0.473133	0.449892	-0.19491	-0.131441	0.0104617	467.914	1276.3	0.204201	0.34	3.97875	4
MIL.IS018	DCIS	80	40	neg	neg	Her2	Basal	0.0402881	0.13988	0.0315486	-0.171861	0.0578668	0.0994993	-80.4007	243.877	0.247532	0.44	3.76593	4
MIL.IS020	DCIS	78	25	pos	pos	Her2	Basal	-0.0109004	0.411669	-0.0423049	-0.0433613	0.511577	0.177332	-1348.27	-730.038	0.00877306	NA	2.01046	2
MIL.IS022	DCIS	40	NA	neg	neg	Her2	Basal	0.0416327	0.390828	0.0114766	-0.193277	-0.00955555	0.0651004	179.296	1057.65	0.174478	0.45	1.95987	2
MIL.IS023	DCIS	78	50	pos	pos	LumA	LumB	-0.423673	-0.23928	0.501945	0.16024	-0.0744196	0.29909	-1149.08	-151.834	0.394567	0.61	3.12224	3
MIL.IS025	DCIS	44	37	neg	neg	Her2	LumB	-0.0351981	0.472557	-0.075054	0.111357	0.304337	0.112463	-90.6804	324.667	0.128624	0.47	2.07951	2
MIL.IS026	DCIS	36	50	pos	pos	LumA	Basal	0.032605	-0.607107	0.331381	-0.243409	0.111088	-0.00815646	33.8006	1127.19	0.356028	0.27	2.19386	2
MIL.IS027	DCIS	72	35	neg	neg	Her2	Basal	0.1103	0.261753	0.00581032	-0.208163	-0.413667	0.029477	338.789	1666.05	0.00521509	NA	2.00569	2
MIL.IS028	IBC	50	NA	pos	pos	LumB	Her2	-0.0496038	0.252341	-0.264826	0.320144	1.00349	0.0420851	-93.9391	2620.81	NA	NA	NA	NA
MIL.IS029	DCIS	42	30	neg	neg	Her2	Basal	0.128259	0.186074	0.0230012	-0.109724	0.0613544	0.0692352	-448.679	1090.66	0.149388	0.3	2.09126	2
MIL.IS033	DCIS	42	30	pos	pos	Basal	LumB	0.197215	-0.149964	-0.225834	0.0561345	1.24178	0.0791472	-877.334	-292.843	0.684425	0.58	3.82528	4
MIL.IS034	DCIS	56	NA	neg	neg	Her2	Basal	0.240912	0.294502	-0.199808	-0.216134	0.521309	0.0733419	-400.582	153.552	0.518084	0.46	3.01053	3
MIL.IS035	DCIS	34	NA	pos	pos	LumB	LumA	-0.356447	-0.130948	0.264538	0.332245	0.703773	0.185123	-907.816	-547.85	0.808156	0.52	4.04665	4
MIL.IS037	DCIS	44	50	pos	pos	LumA	LumB	-0.228043	-0.29892	0.515774	-0.198944	-0.66655	0.111504	-747.999	-160.215	NA	NA	NA	NA
MIL.IS038	DCIS	42	NA	neg	neg	Her2	Basal	0.299208	0.369316	-0.325234	0.0569028	1.02287	-0.0464411	204.055	1175.92	NA	NA	NA	NA
MIL.IS039	DCIS	76	30	pos	pos	LumA	Basal	0.138055	-0.497719	0.369316	-0.599232	-0.541165	-0.0749897	-142.486	-26.6432	0.565056	0.43	1.55616	2
MIL.IS040	DCIS	54	NA	neg	neg	Her2	LumB	0.215558	0.637647	-0.472653	0.267323	1.37728	-0.0245608	-483.883	1199.8	0.645561	0.31	2.7414	3
OSL.3001T1	IBC	65	10	pos	neg	LumA	LumB	-0.291621	-0.311789	0.657719	-0.253878	-0.848363	-0.0502153	1200.22	1393.97	NA	NA	NA	NA
OSL.3002T4	IBC	70	20	pos	neg	LumB	Her2	-0.26617	0.258583	-0.170612	0.688259	0.906674	0.186094	-506.864	-304.32	0.489031	0.65	3.82913	4
OSL.3004T1	IBC	56	12	pos	neg	LumA	Her2	-0.0560384	0.0898439	0.127683	0.0640096	0.375698	-0.082674	740.058	1977.5	0.491111	0.27	3.84174	4
OSL.3005T1	IBC	62	15	pos	pos	LumA	LumB	-0.582329	-0.258679	0.558992	0.136711	-0.555525	0.0513182	828.976	1088.73	0.107158	0.67	1.92096	2
OSL.3013T1	IBC	60	11	pos	pos	LumA	LumB	-0.366242	-0.227755	0.380264	0.183962	0.304548	0.194487	429.111	482.998	0.608699	0.55	3.57221	4
OSL.3015T3	IBC	58	15	pos	pos	LumA	Basal	-0.178391	-0.576375	0.680192	-0.521825	-1.29992	-0.187364	1258.57	1363.7	0.0241278	0.23	1.99215	2
OSL.3028T2	IBC	63	13	pos	pos	LumA	LumB	-0.602881	-0.197311	0.694502	0.00878752	-1.05554	0.0967592	646.558	34.5036	0.318816	0.57	2.36587	2
OSL.3030T2	IBC	57	33	pos	pos	LumA	LumB	-0.660504	-0.112797	0.589532	0.212965	-1.48762	0.234819	-194.244	-92.0224	0.587302	0.63	3.55982	4
OSL.3037T4	IBC	51	16	pos	pos	LumA	Basal	-0.275006	-0.559952	0.62449	-0.37988	-0.352395	-0.00836416	536.108	-111.15	0.147146	0.49	1.92173	2
OSL.3043T1	IBC	52	20	pos	pos	LumB	LumA	-0.42934	0.094934	0.268764	0.370948	-0.0311373	-0.00541177	521.677	457.821	0.390174	0.72	1.90945	2
OSL.3044T4	IBC	49	NA	pos	pos	LumA	Basal	0.0522929	-0.357503	0.303914	-0.27587	0.265443	0.0460255	-243.196	549.199	0.278082	0.62	1.78234	2
OSL.3045T5	DCIS	55	45	pos	pos	LumA	Basal	-0.138727	-0.508667	0.602017	-0.413397	-0.230711	0.0691295	-386.227	-44.7291	0.000732267	0.71	1.99969	2
OSL.3052T3	IBC	49	18	pos	pos	LumB	LumA	-0.63563	0.0353902	0.387467	0.401489	-0.268532	0.221498	426.766	1050.62	0.148677	0.71	1.98526	2
OSL.3053T1	IBC	67	8	pos	pos	LumA	LumB	-0.651092	-0.0526771	0.644466	0.18521	-0.885775	0.22857	352.185	285.111	0.0560081	0.81	2.0206	2
OSL.3054T3	IBC	54	17	pos	pos	LumA	LumB	-0.494934	-0.411669	0.708715	-0.0762065	-1.07629	-0.0442484	1186.23	977.482	0.0651848	0.46	2.01512	2
OSL.3054T4	IBC	NA	NA	pos	pos	LumA	Basal	-0.136903	-0.530372	0.660312	-0.549196	-1.72874	-0.100477	197.893	1151.85	NA	NA	NA	NA
OSL.3057T3	IBC	65	7	pos	pos	LumA	LumB	-0.377671	-0.514046	0.706507	-0.363553	-1.03398	-0.0335926	302.339	120.393	NA	NA	NA	NA
OSL.3059T2	IBC	53	25	neg	neg	Her2	LumB	0.0762065	0.551597	-0.246483	0.127587	0.893883	0.14331	-300.385	584.078	NA	NA	NA	NA
OSL.0007T1	IBC	69	4	pos	neg	LumA	Basal	0.0322209	-0.485906	0.413589	-0.517887	-2.09573	-0.221846	954.724	375.429	NA	NA	NA	NA
OSL.0008T1	IBC	74	27	pos	neg	Her2	LumB	-0.155246	0.289988	0.0767827	0.120288	-0.777882	-0.174033	1256.55	1433.93	0.440363	0.36	1.92081	2
OSL.0009T1	IBC	50	12	pos	pos	LumB	Her2	-0.0532533	0.371333	-0.334166	0.502137	0.960889	-0.0909726	1005.27	1388.67	0.369003	0.63	2.24638	2
OSL.0011T1	IBC	NA	NA	neg	neg	Her2	LumB	-0.0296279	0.718223	-0.413301	0.397359	0.408263	-0.105194	1058.03	1024.12	0.585873	0.35	3.29394	3
OSL.0015T1	IBC	50	13	pos	pos	LumA	Basal	-0.183193	-0.410804	0.652341	-0.529412	-1.90658	-0.138288	225.02	376.494	NA	NA	NA	NA
OSL.0016T1	IBC	68	11	pos	pos	LumA	Basal	-0.21623	-0.540168	0.71006	-0.48581	-1.15706	-0.210292	959.922	861.386	NA	NA	NA	NA
OSL.0017T1	IBC	NA	NA	pos	neg	LumA	Her2	-0.350108	0.127299	0.42934	-0.173974	-1.85869	-0.126995	1206.75	643.24	0.377976	0.47	1.83473	2
OSL.0020T1	IBC	53	28	pos	neg	LumB	Her2	-0.0496999	0.186843	-0.32533	0.56994	1.16032	0.0796371	230.371	1624.78	0.607491	0.54	4.10597	4
OSL.0023T4	IBC	34	40	pos	pos	LumB	Her2	-0.191837	0.249652	-0.226603	0.614118	1.00357	0.0545437	484.98	1646.05	0.376684	0.48	1.85041	2
OSL.0024T1	IBC	45	60	pos	pos	Basal	LumB	0.278175	0.0332773	-0.437503	0.0708283	1.03136	-0.157002	660.731	539.836	0.252376	0.49	1.98769	2
OSL.0025T1	IBC	58	0	pos	neg	LumB	LumA	-0.2291	0.03491	0.049988	0.470348	-0.156359	0.0953105	-35.1147	1200.71	0.123131	0.82	2.02639	2
OSL.0026T1	IBC	67	21	pos	pos	LumA	LumB	-0.334358	-0.253974	0.648788	-0.206242	-0.416037	-0.0332955	1131.53	1749.61	0.103535	0.39	2.01715	2
OSL.0027T5	IBC	54	31	pos	neg	LumA	Her2	-0.323217	-0.00792317	0.445282	-0.0962785	-0.644482	0.138452	277.959	742.993	0.603864	0.44	3.48193	3
OSL.0028T4	IBC	76	24	pos	pos	LumB	LumA	-0.524706	0.0135894	0.258295	0.399088	0.00873603	0.267438	-1468.88	91.1826	0.0814475	0.74	2.03067	2
OSL.0029T1	IBC	81	40	neg	neg	Her2	LumB	0.159664	0.576471	-0.603745	0.408211	0.567429	-0.0439877	-25.5018	1799.37	0.407345	0.26	2.2337	2
OSL.0030T1	IBC	41	25	pos	pos	LumB	Her2	0.0735174	0.106074	-0.418295	0.401873	1.29048	-0.148592	390.744	116.166	0.314125	0.54	1.93119	2
OSL.0034T1	IBC	38	15	neg	neg	Basal	Her2	0.713613	-0.00533013	-0.674238	-0.151116	2.00628	-0.280296	585.972	1545.78	0.852338	0.44	4.31827	4
OSL.0037T1	IBC	67	18	pos	pos	LumA	LumB	-0.476879	-0.439136	0.653878	-0.0445138	-0.800379	-0.00385052	1187.43	1172.04	0.179225	0.61	2.0928	2
OSL.0038T1	IBC	45	12	pos	pos	LumB	Her2	-0.342905	0.190492	0.0360624	0.336759	0.602831	-0.0102123	843.315	590.766	0.395857	0.48	3.62843	4
OSL.0040T1	IBC	56	17	pos	pos	LumA	Her2	-0.396495	-0.248115	0.674718	-0.267899	-1.89528	-0.00917334	406.725	193.953	NA	NA	NA	NA
OSL.0042T1	IBC	54	22	pos	pos	LumA	LumB	-0.439328	-0.345114	0.824826	-0.270684	-1.70434	-0.0768084	1025.48	499.209	NA	NA	NA	NA
OSL.0043T1	IBC	77	15	pos	pos	LumA	LumB	-0.586939	0.145066	0.36509	0.210852	-0.305358	0.0241278	797.969	1362.21	0.155285	0.46	2.10306	2
OSL.0045T1	IBC	51	80	pos	pos	LumA	LumB	-0.655414	-0.164274	0.777671	-0.0168547	-1.45355	0.126375	768.871	750.29	NA	NA	NA	NA
OSL.0046T1	IBC	47	20	neg	neg	Her2	LumB	-0.201152	0.716687	-0.156495	0.243986	-0.0752987	-0.042006	807.826	1160.03	0.317509	0.47	1.9311	2
OSL.0050T1	IBC	78	19	pos	neg	LumA	Basal	-0.0616086	-0.443649	0.588571	-0.527971	-1.38813	-0.152225	506.326	1439.39	0.449002	0.38	2.43745	2
OSL.0051T1	IBC	46	12	pos	pos	LumB	LumA	-0.592029	0.118655	0.340888	0.435582	-0.135231	0.0509338	1140.31	686.732	NA	NA	NA	NA
OSL.0052T1	IBC	57	40	pos	neg	LumA	Her2	-0.124514	-0.0545018	0.407059	-0.301224	-0.481388	-0.016002	833.208	746.192	0.132215	0.39	1.95151	2
OSL.0053T1	IBC	54	20	pos	neg	LumA	LumB	-0.486579	0.216903	0.310156	0.304586	-0.604412	-0.0624403	927.094	1067.29	0.247777	0.65	2.00777	2
OSL.0056T4	IBC	71	17	pos	pos	LumA	LumB	-0.48994	-0.322065	0.66521	-0.152845	-0.402698	0.0384998	803.901	1266.41	0.091498	0.62	2.06931	2
OSL.0058T1	IBC	74	30	pos	neg	LumA	Basal	-0.160912	-0.376134	0.646291	-0.487347	-1.75885	-0.217666	1351.21	1628.45	0.105648	0.25	2.05837	2
OSL.0059T1	IBC	52	30	pos	pos	LumB	Her2	-0.323794	0.263577	-0.0236735	0.64533	0.661783	0.239593	-934.671	-208.695	0.720358	NA	4.09684	4
OSL.0064T1	IBC	NA	NA	pos	neg	LumB	Her2	0.0709244	0.420216	-0.473709	0.439616	1.13079	0.0828794	-335.883	380.765	0.682102	0.51	3.71913	4
OSL.0065T4	IBC	47	12	pos	pos	LumA	LumB	-0.416471	-0.423193	0.74377	-0.208259	-0.980301	0.0526235	544.666	77.0937	0.0620011	0.68	2.02802	2
OSL.0069T1	IBC	NA	NA	pos	pos	LumB	Her2	-0.134214	0.168884	-0.185978	0.443073	0.591524	0.0840258	381.873	1055.31	0.414322	0.68	1.87685	2
OSL.0070T1	IBC	71	12	pos	pos	LumA	Basal	-0.132677	-0.463145	0.531909	-0.462665	-0.65323	-0.174613	1251.33	1231.44	0.202669	0.34	1.95117	2
OSL.0073T1	IBC	49	25	pos	pos	Basal	LumB	0.0836014	-0.313709	0.00436975	0.0732293	0.278469	-0.151514	1019.63	2203.16	0.0735536	0.37	2.05011	2
OSL.0074T1	IBC	71	NA	pos	pos	LumA	LumB	-0.44509	-0.212197	0.368932	0.219016	-0.113608	0.104866	-340.274	-560.659	0.075708	0.72	2.02927	2
OSL.0075T1	IBC	NA	NA	neg	neg	Her2	LumB	-0.147083	0.703145	-0.215174	0.357119	0.0164855	0.0191846	503.714	692.409	NA	NA	NA	NA
OSL.0076T1	IBC	63	19	pos	pos	LumA	LumB	-0.696807	0.047587	0.548331	0.234766	-0.907393	0.101149	738.743	569.852	0.0558552	0.81	2.02025	2
OSL.0078T1	IBC	59	14	neg	neg	Her2	LumB	0.247731	0.659736	-0.55611	0.268764	0.940775	-0.0790505	721.408	1679.43	0.511426	0.34	2.07581	2
OSL.0079T1	IBC	NA	NA	pos	neg	LumB	Her2	-0.572821	0.347803	0.296903	0.418199	-0.386618	-0.0528959	1144.49	2091.12	0.614812	0.39	3.81778	4
OSL.0080T1	IBC	NA	NA	pos	neg	LumA	Basal	-0.0797599	-0.272125	0.382569	-0.221224	-0.47657	-0.0732961	1104.2	2009.38	0.237381	0.36	2.04056	2
OSL.0080T6	IBC	NA	NA	pos	pos	LumA	LumB	-0.403986	-0.447395	0.810612	-0.360672	-1.50193	0.157927	-196.515	49.1777	0.274894	0.69	2.27441	2
OSL.0082T1	IBC	53	NA	pos	pos	LumA	LumB	-0.358175	-0.354526	0.606242	-0.263193	-0.422599	0.0236132	517.637	200.274	0.140842	0.56	2.03413	2
OSL.0083T1	IBC	50	14	pos	pos	LumA	Basal	-0.316014	-0.377287	0.512125	-0.318511	-0.371958	0.0785389	348.926	521.882	0.47006	0.55	3.64536	4
OSL.0085T5	IBC	57	12	pos	neg	LumA	LumB	-0.159472	-0.251573	0.42521	-0.0488355	-0.663367	-0.0965243	1141.4	1138.95	0.71821	0.48	3.58066	4
OSL.0086T1	IBC	41	15	pos	pos	LumB	LumA	-0.559088	0.0785114	0.363649	0.388043	-0.154105	0.162376	261.568	467.38	0.134937	0.62	2.13355	2
OSL.0087T1	IBC	60	12	pos	pos	LumB	Her2	-0.535558	0.358271	0.278079	0.402833	-0.226473	0.044071	865.851	921.949	0.602994	0.48	3.64865	4
OSL.0090T1	IBC	55	22	pos	pos	LumB	Her2	-0.208259	0.236879	-0.12509	0.40485	0.779699	0.169519	-704.004	1677.25	0.812813	0.48	3.58072	4
OSL.0091T1	IBC	64	14	pos	pos	LumA	LumB	-0.242353	-0.0403842	0.241489	0.0915726	-0.138608	-0.0133745	805.834	1022.87	0.518791	0.37	3.7219	4
OSL.0093T6	IBC	49	23	pos	pos	LumA	Her2	-0.448259	-0.13988	0.64389	-0.272893	-1.05416	-0.0122905	659.884	457.395	0.252784	0.66	2.23562	2
OSL.0094T4	DCIS	61	15	neg	neg	Her2	Basal	0.187995	0.236399	0.0133974	-0.348091	-0.249191	-0.108451	683.94	2408.18	0.133176	0.34	2.01419	2
OSL.0096T1	IBC	NA	NA	pos	pos	LumA	LumB	-0.27395	-0.274334	0.265882	0.166963	0.472266	0.0724235	263.13	883.518	0.231435	0.43	1.82388	2
OSL.0097T1	IBC	53	11	pos	pos	LumA	Her2	-0.34108	-0.0910924	0.543049	-0.416182	-0.960979	-0.120771	976.266	751.733	0.118951	0.62	2.01534	2
OSL.0100T1	IBC	52	8	pos	pos	LumA	Her2	-0.333878	-0.0642977	0.549772	-0.255222	-0.665937	-0.187771	1533.76	813.676	0.375077	0.28	1.68813	2
OSL.0101T1	IBC	62	17	pos	pos	LumB	LumA	-0.406963	-0.228331	0.165714	0.288643	0.376744	0.114103	-265.934	-154.767	0.102613	0.78	2.07742	2
OSL.0103T1	IBC	50	23	pos	neg	LumB	Her2	-0.150924	0.0403842	-0.186939	0.506363	0.576924	-0.0151967	263.337	-43.511	0.157048	0.69	2.12695	2
OSL.0104T1	IBC	45	52	pos	pos	LumA	LumB	-0.141801	-0.4206	0.478319	-0.127011	-0.346114	-0.0715719	993.644	2025.74	0.089849	0.31	2.04034	2
OSL.0105T1	IBC	39	32	pos	pos	LumB	LumA	-0.384298	0.0241537	0.0521969	0.416855	0.873475	0.0368853	486.216	799.758	0.0950559	0.7	2.16491	2
OSL.0106T1	IBC	51	25	neg	neg	Basal	Her2	0.643697	0.113181	-0.642545	-0.0884994	1.61499	-0.180587	-316.383	699.308	0.581672	0.51	3.01439	3
OSL.0107T1	IBC	69	12	neg	neg	Basal	Her2	0.789004	0.0487395	-0.704874	-0.141801	2.22164	-0.271841	330.21	1818.88	0.422209	0.51	1.85796	2
OSL.0109T1	IBC	NA	NA	pos	pos	LumB	LumA	-0.370852	0.0273229	0.137383	0.493397	0.444112	0.201819	511.576	1161.38	0.184298	0.71	2.04852	2
OSL.0110T5	IBC	51	22	pos	neg	LumA	Her2	-0.289412	0.0327971	0.310732	-0.114526	-0.964069	-0.0822436	975.889	1196.33	0.248676	0.4	1.83857	2
OSL.0112T4	IBC	56	25	pos	pos	LumA	LumB	-0.542857	-0.112701	0.428379	0.292293	-0.255336	0.196349	367.496	189.22	0.129075	0.71	1.9818	2
OSL.0113T1	DCIS	75	44	pos	neg	LumA	Basal	-0.032509	-0.0869628	0.295654	-0.15054	-0.190125	0.0969846	55.3664	1199	0.191998	0.64	2.07891	2
OSL.0114T1	IBC	59	21	neg	neg	Her2	LumB	0.0547899	0.548043	-0.46084	0.379208	1.26841	0.133967	-558.631	233.169	0.331159	0.81	1.92562	2
OSL.0117T1	IBC	67	26	pos	neg	LumB	Her2	-0.49916	0.37066	0.205954	0.473037	-0.244691	0.0684862	612.027	773.353	0.221335	0.57	1.94085	2
OSL.0120T1	IBC	51	8	pos	pos	LumA	LumB	-0.716495	-0.00196879	0.628715	0.217383	-1.52189	0.158388	50.1194	615.512	NA	NA	NA	NA
OSL.0121T1	IBC	37	15	pos	pos	Basal	Her2	0.361537	0.111933	-0.256567	-0.0739976	0.779976	-0.106568	904.634	109.592	0.137245	0.44	1.99364	2
OSL.0123T8	IBC	NA	NA	pos	pos	LumB	Her2	-0.049988	0.14036	-0.354622	0.618535	1.58927	0.0483721	-10.6897	1397.56	0.494063	0.42	3.35224	3
OSL.0126T1	IBC	59	13	pos	pos	LumA	LumB	-0.626507	0.0129172	0.590588	0.125186	-1.43492	0.108537	887.691	372.919	0.110046	0.71	2.01313	2
OSL.0127T1	IBC	53	50	pos	neg	Her2	LumB	0.0811044	0.658199	-0.485714	0.381513	0.951752	-0.0659943	590.53	1180.88	0.807512	0.5	3.59938	4
OSL.0128T1	IBC	NA	NA	pos	pos	LumB	LumA	-0.566098	0.135942	0.299592	0.515678	0.102957	0.128832	814.262	1261.77	NA	NA	NA	NA
OSL.0129T1	IBC	52	40	pos	neg	Her2	LumB	-0.155822	0.643217	-0.167251	0.289796	-0.2859	0.0216305	782.239	1109.46	0.632904	0.31	2.8464	3
OSL.0130T1	IBC	60	18	pos	pos	LumB	Her2	-0.00629052	0.321297	-0.334454	0.587227	0.899072	0.0850886	136.28	1102.03	0.406115	0.66	1.83121	2
OSL.0132T4	IBC	50	14	pos	pos	LumA	Basal	-0.308331	-0.495318	0.717647	-0.418103	-0.646019	-0.0193696	909.278	405.542	0.0886413	0.3	4.10011	4
OSL.0135T1	IBC	51	26	pos	pos	LumA	Basal	-0.0933013	-0.460072	0.667995	-0.566194	-1.01581	-0.0885165	759.653	1371.83	0.000936823	NA	2.00095	2
OSL.0142T1	IBC	43	7	pos	pos	LumA	LumB	-0.176567	-0.49042	0.326771	-0.00542617	0.146839	-0.0708153	1039.69	614.654	0.56199	0.48	2.47991	2
OSL.0143T1	IBC	63	20	neg	neg	Her2	LumB	0.241969	0.572149	-0.666555	0.270588	0.916369	-0.0291164	794.214	1190.7	0.634032	0.39	2.97983	3
OSL.0145T4	IBC	51	15	pos	neg	LumA	LumB	-0.46401	-0.256951	0.71102	-0.178968	-1.20518	0.0142209	890.079	1027.84	NA	NA	NA	NA
OSL.0148T1	IBC	38	11	pos	pos	LumA	Basal	-0.201248	-0.493782	0.495414	-0.266939	-0.229014	-0.085582	571.685	1434.37	0.0202168	NA	2.02016	2
OSL.0149T1	IBC	NA	NA	pos	pos	LumA	Basal	-0.173013	-0.455942	0.36509	-0.292965	-0.137065	-0.109803	683.395	1028.43	0.761026	0.27	5.57566	6
OSL.0152T8	IBC	38	20	pos	pos	LumA	LumB	-0.347515	-0.177431	0.426555	0.180792	-0.128671	0.0174574	947.022	1219.29	0.159792	0.63	1.89205	2
OSL.0153T4	IBC	65	30	pos	pos	LumB	LumA	-0.264442	-0.0871549	0.16485	0.283938	0.0995065	-0.0160849	901.127	2014.53	NA	NA	NA	NA
OSL.0157T1	IBC	NA	NA	pos	pos	LumA	LumB	-0.485426	-0.346074	0.713517	-0.14497	-0.396581	0.106668	535.706	1206.79	0.28605	0.54	2.11744	2
OSL.0159T7	IBC	75	21	pos	neg	LumB	LumA	-0.306122	0.0739976	0.0810084	0.455174	0.0758594	-0.0101017	1091.19	2238.97	0.981215	0.37	3.05199	3
OSL.0165T1	IBC	62	12	neg	neg	Basal	Her2	0.810132	-0.204034	-0.512605	-0.363745	0.336513	-0.279432	469.136	277.006	0.212431	0.71	2.21475	2
OSL.0166T1	IBC	48	20	neg	neg	Her2	Basal	0.146987	0.547755	-0.316687	0.131429	0.0103379	-0.193783	1235.68	1578.98	0.459243	0.3	2.09861	2
OSL.0167T1	IBC	68	12	neg	neg	Basal	Her2	0.730612	-0.0252101	-0.590012	-0.220072	1.38744	-0.386692	862.381	1812.5	0.798835	0.45	3.31603	3
OSL.0169T1	IBC	57	NA	pos	neg	LumA	Basal	-0.0512365	-0.494934	0.592797	-0.584634	-1.03762	-0.259901	860.028	959.025	0.124284	0.32	2.01881	2
OSL.0170T1	IBC	61	15	neg	neg	Her2	LumB	-0.0601681	0.602977	-0.342713	0.459976	0.836723	0.0237097	-34.7648	316.353	0.497395	0.71	1.83008	2
OSL.0171T1	IBC	NA	NA	pos	pos	LumA	LumB	-0.555246	-0.36	0.571573	-0.0330852	-0.182727	0.0495026	136.226	-70.3068	0.388534	0.74	3.10449	3
OSL.0172T1	IBC	65	12	pos	pos	LumA	Basal	-0.0448019	-0.524706	0.572053	-0.640624	-1.65408	-0.135571	1028.95	966.691	0.12725	0.42	1.97656	2
OSL.0173T5	IBC	NA	NA	pos	pos	LumA	LumB	-0.435102	0.0879232	0.303721	0.24946	-0.200466	-0.101906	1605.73	1436.01	0.0620767	0.46	2.02307	2
OSL.0174T1	IBC	74	40	pos	pos	LumA	LumB	-0.51539	-0.0592077	0.346267	0.217575	0.132008	0.145247	87.412	410.652	0.193562	0.75	2.19555	2
OSL.0175T1	IBC	61	17	pos	neg	LumA	LumB	-0.341273	-0.267419	0.522305	0.0146459	-0.865702	0.172229	-313.049	872.537	0.179393	0.51	1.98832	2
OSL.0177T1	IBC	73	13	pos	pos	LumA	LumB	-0.742425	0.0351981	0.572341	0.200288	-0.994456	0.0824911	1031.71	821.711	0.194466	0.57	1.99592	2
OSL.0179T4	IBC	64	17	pos	pos	LumA	LumB	-0.496086	-0.207203	0.487923	0.109052	-0.467182	-0.00111802	1084.43	584.303	0.422701	0.74	2.30253	2
OSL.0181T4	IBC	57	11	neg	neg	Basal	Her2	0.753181	0.0244418	-0.695654	-0.192509	0.849189	-0.3243	1194.04	2411.56	0.708629	0.37	2.65927	3
OSL.0182T1	IBC	51	15	pos	pos	LumA	LumB	-0.433085	-0.0616086	0.498103	0.0532533	-0.430128	0.129143	339.482	659.635	0.825404	0.5	3.64357	4
OSL.0183T6	IBC	55	22	pos	pos	LumA	Basal	-0.334166	-0.334934	0.738391	-0.388812	-0.990349	-0.0120503	994.008	345.262	0.0786724	0.25	4.05384	4
OSL.0186T6	IBC	51	25	pos	pos	LumA	LumB	-0.163697	-0.29892	0.274142	0.143433	0.454232	0.207754	-92.4835	355.983	NA	NA	NA	NA
OSL.0190T6	IBC	NA	NA	pos	pos	Basal	LumA	0.0295318	-0.272317	0.0268427	0.0255942	0.786674	-0.0766214	489.524	1971.37	0.330092	0.35	1.94102	2
OSL.0193T5	IBC	50	18	pos	pos	LumA	Her2	-0.495414	0.134982	0.444034	0.112509	-0.614013	0.0240905	854.175	867.449	0.189812	0.67	2.05344	2
OSL.0194T1	IBC	45	18	pos	pos	Her2	LumB	-0.0957023	0.508475	-0.235918	0.431453	1.15725	0.000657324	139.372	177.38	0.676447	0.61	3.58756	4
OSL.0197T1	IBC	50	22	pos	pos	LumA	LumB	-0.53623	-0.0196399	0.334454	0.307083	0.102676	0.0943817	584.196	246.517	0.129996	0.7	2.00118	2
OSL.0198T1	IBC	58	14	pos	neg	LumA	Basal	0.0291477	-0.440864	0.381224	-0.356927	-0.473431	-0.181837	1175.11	602.263	0.502235	0.43	3.6157	4
OSL.0199T1	IBC	50	24	pos	pos	Her2	LumB	-0.236591	0.277407	-0.186555	0.247347	0.525533	0.0455623	569.007	476.92	0.262239	0.47	4.16704	4
OSL.0201T1	IBC	47	22	pos	pos	LumB	LumA	-0.456903	-0.0279952	0.172245	0.417815	0.509784	0.0237068	872.709	717.537	0.329241	0.45	1.97243	2
OSL.0202T1	IBC	41	12	neg	neg	Basal	Her2	0.824058	-0.0279952	-0.611333	-0.238127	0.503778	-0.324845	835.92	2347.85	0.131639	NA	2.13164	2
OSL.0205T5	IBC	30	17	neg	neg	Basal	Her2	0.830492	-0.0905162	-0.620264	-0.192029	1.34938	-0.219435	449.673	2671.78	0.720247	0.38	2.83099	3
OSL.0207T4	DCIS	54	25	pos	neg	LumA	Basal	0.0556543	-0.489172	0.474958	-0.656951	-1.73381	-0.223577	202.225	736.061	0.000782862	0.84	2.00034	2
OSL.0208T1	IBC	49	16	pos	pos	LumB	LumA	-0.562161	0.191357	0.203073	0.548523	0.32094	0.0651207	870.466	1800.26	0.173397	0.47	1.96819	2
OSL.0209T1	IBC	57	45	pos	pos	LumB	LumA	-0.629292	0.0608403	0.365954	0.50521	-0.00666014	0.161436	-574.065	458.467	0.538432	0.72	3.32652	3
OSL.0210T1	IBC	49	18	neg	neg	Basal	Her2	0.796591	-0.141897	-0.542857	-0.341273	1.49857	-0.204226	272.602	1911.14	0.514671	0.55	2.39329	2
OSL.0211T6	IBC	68	16	neg	neg	Basal	Her2	0.736567	-0.0187755	-0.51443	-0.339448	0.106852	-0.205026	287.44	1095.97	0.759164	0.38	3.06533	3
OSL.0212T5	IBC	70	13	neg	neg	Basal	Her2	0.5006	0.231501	-0.53575	-0.171188	1.0901	-0.19792	224.313	1734.01	0.464315	0.37	1.91781	2
OSL.0213T1	IBC	72	26	pos	pos	Her2	LumB	-0.361152	0.293733	0.162353	0.194814	-0.186166	0.0510451	870.516	884.032	0.542974	0.46	2.49388	2
OSL.0214T1	DCIS	48	45	pos	pos	LumA	Basal	-0.215942	-0.453253	0.663866	-0.498007	-1.44721	0.0431296	81.9128	484.948	0.000626181	NA	2.00034	2
OSL.0215T1	IBC	64	11	pos	pos	LumA	LumB	-0.555726	-0.00168067	0.494454	0.0822569	-1.25204	-0.0441574	1159.27	499.195	NA	NA	NA	NA
OSL.0215T9	IBC	NA	NA	pos	pos	LumA	Basal	-0.0860984	-0.432701	0.621417	-0.651285	-1.62223	-0.197508	838.865	1065.75	0.181184	0.34	2.02221	2
OSL.0216T4	IBC	48	25	pos	pos	Her2	LumB	-0.198655	0.504826	-0.134886	0.331861	0.819846	-0.014256	552.373	97.8028	0.765091	0.48	3.44162	3
OSL.0217T1	IBC	47	40	pos	pos	LumA	LumB	-0.375942	-0.321393	0.412341	0.148331	0.400852	0.20897	512.072	548.114	0.0590487	0.38	2.04491	2
OSL.0218T1	IBC	45	27	pos	pos	Her2	LumB	-0.115582	0.294886	0.0488355	0.157647	0.593677	0.0877346	493.673	114.209	0.325685	0.58	2.14889	2
OSL.0219T1	IBC	46	23	pos	pos	LumB	Her2	-0.187131	0.151885	-0.0828331	0.511068	0.64341	-0.0938901	771.382	196.036	0.407035	0.52	1.79971	2
OSL.0219T8	IBC	NA	NA	pos	pos	LumB	Her2	-0.16389	0.236206	-0.165234	0.528547	0.726867	-0.0110412	444.575	206.24	0.801285	0.48	3.3698	3
OSL.0220T1	IBC	58	2	pos	neg	LumA	Basal	-0.177719	-0.489844	0.601921	-0.437311	-0.961709	-0.0981891	816.661	1934.26	0.138496	0.3	1.98722	2
OSL.0221T1	IBC	61	13	pos	pos	LumA	LumB	-0.527971	0.118463	0.376711	0.282305	-0.38892	0.0659357	666.067	316.773	0.299652	0.53	3.7393	4
OSL.0222T1	IBC	50	55	pos	pos	LumB	LumA	-0.112029	-0.0928211	0.0411525	0.190012	0.382629	0.0814572	967.307	1877.41	0.31911	0.43	1.89792	2
OSL.0223T1	IBC	65	25	pos	pos	LumB	LumA	-0.670876	0.128451	0.38401	0.452389	-0.260701	0.195819	563.024	479.876	0.882582	0.52	4.8387	5
OSL.0225T5	IBC	39	13	pos	pos	LumB	Her2	-0.250132	0.120864	-0.101176	0.551693	0.626469	0.0334339	1051.94	1376.55	NA	NA	NA	NA
OSL.0226T1	IBC	45	30	pos	pos	LumA	LumB	-0.336663	-0.403217	0.663193	-0.26934	-0.648067	0.0907666	194.524	247.998	0.158523	0.63	2.08731	2
OSL.0227T1	IBC	63	8	pos	neg	LumA	LumB	-0.642545	-0.0291477	0.637647	0.159664	-1.37245	0.234928	-183.856	-874.52	0.0584704	0.69	2.02364	2
OSL.0229T4	IBC	48	19	pos	pos	LumB	LumA	-0.654742	0.0907083	0.339928	0.427611	0.216082	0.0557605	108.529	-364.705	0.260939	0.59	2.22663	2
OSL.0230T4	IBC	74	10	pos	neg	LumA	LumB	-0.523745	-0.0332773	0.546795	0.0355822	-1.83082	-0.132569	1263.21	1466.3	0.0895509	0.56	1.99585	2
OSL.0231T1	IBC	64	14	pos	pos	LumA	Basal	-0.16533	-0.528547	0.670588	-0.532677	-0.923121	-0.0985063	420.93	418.378	0.0037005	NA	2.00352	2
OSL.0232T1	IBC	45	13	pos	pos	LumA	LumB	-0.615462	-0.0496999	0.447971	0.348764	-0.150077	0.135167	125.843	-368.153	0.144686	0.69	2.04548	2
OSL.0236T1	IBC	50	25	pos	neg	Her2	LumB	0.0305882	0.483601	-0.274526	0.208259	0.0104038	-0.0216456	805.17	1427.67	0.677133	0.41	4.38795	4
OSL.0237T1	IBC	44	24	neg	neg	Basal	Her2	0.786315	-0.0851381	-0.578872	-0.368067	1.82936	-0.24135	-536.056	324.891	NA	NA	NA	NA
OSL.0242T4	IBC	46	30	pos	pos	LumA	LumB	-0.487827	-0.140648	0.420408	0.132869	-0.307226	0.289526	-645.307	-381.519	0.0830105	0.74	2.12314	2
OSL.0243T4	IBC	46	15	pos	pos	LumA	LumB	-0.197983	-0.402353	0.443265	-0.159088	0.117561	0.0140821	308.661	609.036	0.333013	0.65	1.84763	2
OSL.0248T1	IBC	35	19	pos	pos	LumB	LumA	-0.487731	-0.0288595	0.318703	0.356831	-0.211617	0.0404496	865.004	1404.2	NA	NA	NA	NA
OSL.0249T1	IBC	63	20	pos	pos	LumA	LumB	-0.483025	0.014934	0.395918	0.196158	-0.416461	0.140608	295.738	146.178	0.527177	0.6	2.69522	3
OSL.0250T1	IBC	65	30	pos	neg	LumB	Her2	-0.322641	0.321104	-0.0609364	0.500408	0.380847	0.128575	216.203	1311.16	0.158587	0.62	2.16608	2
OSL.0251T1	IBC	69	20	pos	neg	LumA	LumB	-0.601441	-0.122305	0.668187	0.0556543	-1.03141	0.0424183	847.462	927.846	0.337057	0.57	1.90679	2
OSL.0252T1	IBC	64	40	pos	pos	LumB	LumA	-0.619016	0.0378872	0.303337	0.467947	0.0214878	0.148568	10.0153	503.572	0.507411	0.6	2.93819	3
OSL.0255T1	IBC	62	15	neg	neg	Basal	Her2	0.768067	-0.0641056	-0.587707	-0.354718	1.07896	-0.191117	305.382	1162.98	0.435725	0.54	1.96582	2
OSL.0257T1	IBC	NA	NA	pos	neg	LumB	Her2	-0.29383	0.346747	-0.0952221	0.645138	0.37674	0.159742	242.164	980.434	0.176243	0.67	1.95151	2
OSL.0260T1	IBC	81	24	pos	pos	LumA	LumB	-0.666939	0.04	0.532389	0.337815	-0.333126	0.213591	235.341	593.408	0.154017	0.65	2.13746	2
OSL.0261T1	IBC	43	27	neg	pos	Basal	Her2	0.810708	-0.252341	-0.482833	-0.472557	0.353721	-0.420921	774.141	1222.09	0.624997	0.47	4.08791	4
OSL.0262T4	IBC	54	18	pos	neg	LumB	Her2	-0.556975	0.231116	0.163313	0.669532	0.335594	0.160575	599.756	1307.15	0.542994	0.7	2.85137	3
OSL.0263T1	IBC	NA	NA	pos	pos	LumA	LumB	-0.403121	-0.45892	0.77527	-0.275966	-0.847184	0.15494	374.536	192.798	0.0568986	0.6	2.02113	2
OSL.0265T1	DCIS	51	25	pos	neg	Basal	LumB	0.116255	-0.0461465	-0.0607443	0.0189676	0.63721	0.135473	-525.712	39.6424	0.17715	0.61	2.12758	2
OSL.0266T4	IBC	46	9	pos	neg	Her2	LumB	-0.218343	0.329652	-0.0621849	0.294598	0.56644	-0.111763	585.528	508.613	0.422333	0.47	4.08855	4
OSL.0267T1	IBC	50	17	pos	pos	LumB	Her2	0.0696759	0.103289	-0.39515	0.433085	1.31674	-0.143037	575.028	620.91	0.586935	0.52	3.71586	4
OSL.0268T1	IBC	81	15	pos	pos	LumA	LumB	-0.584922	-0.0670828	0.610564	0.0961825	-1.37177	0.207141	277.826	988.45	0.144049	0.55	1.99767	2
OSL.0269T1	IBC	52	7	pos	pos	LumB	LumA	-0.476783	0.0863866	0.201825	0.446915	0.319451	0.184861	552.132	829.914	0.201429	0.66	2.05711	2
OSL.0274T1	IBC	45	25	neg	pos	Basal	Her2	0.651765	0.0303001	-0.674814	-0.00388956	1.68148	-0.0976755	-369.348	1563.56	0.679739	0.55	2.86858	3
OSL.0275T1	IBC	60	24	pos	neg	LumB	Her2	-0.273661	0.329268	-0.212869	0.546603	0.65449	-0.0989235	1394.13	1898.76	0.352253	0.64	1.88381	2
OSL.0276T1	IBC	36	15	pos	pos	Basal	Her2	0.294502	0.256663	-0.556879	0.228331	1.42252	0.0273151	589.882	1034.28	0.478521	0.61	1.7927	2
OSL.0278T1	IBC	42	25	neg	neg	Basal	Her2	0.841345	-0.0567107	-0.658295	-0.245042	1.03242	-0.270378	394.062	1845.03	0.701282	0.54	2.93472	3
OSL.0279T4	IBC	60	15	pos	neg	Her2	LumB	-0.313902	0.430492	0.0935894	0.28	0.103584	0.0776785	667.7	865.961	0.512544	0.51	3.76094	4
OSL.0280T1	IBC	46	18	pos	pos	LumB	Her2	-0.017623	0.134982	-0.373349	0.564754	1.5302	-0.00157617	243.555	1526.84	0.509923	0.61	1.84039	2
OSL.0285T1	IBC	76	12	pos	neg	LumB	Her2	-0.551501	0.287395	0.214214	0.522497	0.0240198	0.0785527	713.32	1537.13	0.473803	0.5	3.01398	3
OSL.0288T1	IBC	39	40	pos	pos	LumB	Her2	-0.133637	0.129124	-0.0984874	0.293445	1.15838	0.0508828	6.69838	174.416	0.283052	0.74	1.99438	2
OSL.0289T1	IBC	76	15	pos	neg	LumB	Her2	-0.33551	0.237839	-0.0632413	0.664634	0.594735	0.262991	-246.006	714.003	0.184913	0.78	1.95193	2
OSL.0290T1	IBC	53	15	pos	pos	LumB	Her2	-0.172245	-0.0528691	-0.067563	0.396783	0.820166	0.0944173	134.433	133.051	0.434058	0.68	4.09724	4
OSL.0291T1	IBC	72	11	pos	neg	LumB	Her2	-0.422713	0.288932	0.0767827	0.684706	0.437582	0.166146	263.121	255.469	0.671118	0.58	4.03913	4
OSL.0293T1	IBC	36	30	pos	pos	LumA	LumB	-0.0360624	-0.304106	0.204418	0.00763505	0.184215	-0.0830183	673.277	977.157	0.205846	0.64	1.9915	2
OSL.0296T1	IBC	61	11	pos	pos	LumB	LumA	-0.303914	-0.24024	0.198271	0.286242	0.27208	0.0971263	-56.6964	597.427	0.83876	0.59	3.39931	3
OSL.0299T1	IBC	51	11	pos	pos	LumA	LumB	-0.682497	-0.0731333	0.639664	0.197695	-1.42554	0.206659	517.433	255.597	0.434978	0.71	3.62093	4
OSL.0305T1	IBC	63	26	pos	pos	LumA	LumB	-0.705834	-0.192413	0.69988	0.123938	-0.707462	0.313366	-201.556	-80.5483	0.161584	0.54	4.09824	4
OSL.0310T1	IBC	55	7	pos	pos	LumA	LumB	-0.532965	-0.127587	0.422905	0.162833	-0.55606	-0.111653	1413.28	1290.31	0.00287793	0.81	2.00302	2
OSL.0311T1	IBC	56	17	pos	pos	LumA	LumB	-0.407635	-0.421369	0.772005	-0.299016	-1.69514	0.0936961	243.864	165.656	0.12617	0.71	2.12912	2
OSL.0313T1	IBC	51	24	neg	neg	Basal	Her2	0.80946	-0.234574	-0.498199	-0.333205	1.16875	-0.257041	-597.227	517.932	0.233649	0.7	2.0437	2
OSL.0314T1	IBC	47	22	pos	neg	LumB	Her2	0.117311	0.289796	-0.569556	0.500312	1.37746	-0.062165	562.406	872.501	0.787799	0.42	3.50752	4
OSL.0318T1	IBC	49	35	pos	pos	LumA	LumB	-0.367971	-0.132197	0.352989	0.204706	0.083568	0.166776	800.36	924.411	0.132394	0.6	2.109	2
OSL.0319T1	IBC	49	12	pos	pos	LumA	LumB	-0.614022	-0.120672	0.637263	-0.00705882	-0.946011	0.119421	-217.969	1146.29	0.299202	0.53	2.18836	2
OSL.0320T1	IBC	62	25	neg	neg	Basal	Her2	0.451236	0.386795	-0.441633	-0.133733	0.979289	-0.18859	950.565	1398.4	NA	NA	NA	NA
OSL.0323T1	IBC	62	9	pos	neg	LumA	LumB	-0.413974	0.00571429	0.393902	0.0488355	-0.591756	-0.105551	1375.67	2111.24	0.19683	0.33	2.10743	2
OSL.0324T1	IBC	42	35	pos	pos	LumB	Her2	0.124706	0.16946	-0.29431	0.206723	0.75232	-0.0508122	535.927	883.705	0.373137	0.55	1.87133	2
OSL.0325T1	IBC	55	18	pos	pos	LumB	LumA	-0.268764	0.0180072	0.0719808	0.37988	0.0777305	0.0260604	1113.28	1054.85	0.664591	0.44	3.73274	4
OSL.0327T1	IBC	52	30	pos	pos	Her2	LumB	-0.0281873	0.315342	-0.368259	0.313902	0.483486	-0.0297376	994.869	648.593	0.496866	0.49	3.61623	4
OSL.0328T1	IBC	74	14	pos	pos	LumA	LumB	-0.62036	-0.0319328	0.438944	0.283842	-0.41925	0.158395	577.793	1107.45	0.126861	0.67	2.08757	2
OSL.0329T1	IBC	67	24	neg	neg	Her2	LumB	0.0762065	0.650324	-0.453733	0.309772	0.861007	-0.101085	400.169	883.643	0.872371	0.52	4.54255	5
OSL.0334T1	IBC	NA	NA	pos	pos	LumB	Her2	-0.0127251	0.256567	-0.363842	0.553613	0.943214	0.108009	513.403	2407.97	0.083306	0.52	1.99641	2
OSL.0337T1	IBC	58	13	pos	pos	LumA	LumB	-0.389292	-0.305066	0.748475	-0.29383	-1.21927	-0.0380289	1179.67	647.731	0.0772454	0.31	2.06846	2
OSL.0340T1	IBC	57	23	pos	pos	LumA	LumB	-0.176279	-0.455942	0.464682	-0.107131	-0.417958	-0.0670077	1081.42	1994.86	0.306303	0.37	1.77206	2
OSL.0342T1	IBC	64	70	pos	pos	LumB	Her2	-0.168595	0.0194478	0.0129172	0.327635	0.706879	0.11191	-25.0921	2138.3	0.393301	0.63	2.45283	2
OSL.0347T1	IBC	49	25	pos	pos	LumA	Her2	-0.29479	-0.206723	0.555534	-0.250612	-0.473719	-0.0540503	712.046	1284.92	0.746093	0.28	5.32285	5
OSL.0351T1	IBC	45	35	neg	neg	Basal	Her2	0.800048	-0.0855222	-0.608259	-0.268187	1.39228	-0.215222	6.4166	868.592	0.803828	0.69	2.98613	3
OSL.0352T1	IBC	41	25	pos	pos	LumA	LumB	-0.371333	-0.344346	0.472365	-0.0590156	-0.0733963	0.00618842	486.514	882.848	0.276081	0.57	3.74253	4
OSL.0353T1	IBC	33	105	pos	pos	LumA	Basal	-0.296134	-0.305162	0.63006	-0.346651	-0.372408	0.0135877	562.993	771.361	0.134389	NA	2.95217	3
OSL.0358T1	IBC	63	28	pos	pos	LumB	Her2	-0.0591116	0.137863	-0.231789	0.281921	0.564438	0.0873628	-869.013	774.481	0.399205	0.57	4.01263	4
OSL.0360T1	IBC	34	23	pos	pos	LumA	LumB	-0.374598	-0.123169	0.258776	0.141128	0.162805	0.0434822	289.114	272.989	0.189314	0.54	1.97461	2
OSL.0362T1	IBC	58	17	neg	neg	Her2	LumB	0.0142617	0.580216	-0.357023	0.371813	0.389043	0.0233559	389.494	2227.25	0.82174	0.47	3.94278	4
OSL.0364T1	IBC	65	40	pos	pos	LumB	Her2	-0.286435	0.00965186	-0.075054	0.490708	0.911382	0.134359	80.8409	394.342	0.412341	0.68	2.43164	2
OSL.0365T1	IBC	67	25	pos	pos	LumA	LumB	-0.56024	-0.183577	0.733205	0.00638655	-0.436741	0.174306	467.234	160.318	0.100933	0.49	1.97641	2
OSL.0367T1	IBC	59	18	pos	pos	LumB	LumA	-0.559184	0.00408163	0.312365	0.473229	0.168775	0.119819	258.899	156.563	0.978249	0.53	4.79718	5
OSL.0368T1	DCIS	42	20	neg	pos	Basal	LumA	0.264538	-0.0759184	0.085042	-0.562737	-0.379173	-0.204419	773.686	2237.58	NA	NA	NA	NA
OSL.0370T1	IBC	75	35	pos	pos	LumA	LumB	-0.361633	-0.116927	0.252917	0.226411	-0.202177	0.0721257	-322.172	267.753	0.112361	0.74	4.05903	4
OSL.0373T1	IBC	59	13	neg	neg	Basal	Her2	0.779208	-0.062377	-0.54497	-0.372869	0.817811	-0.295511	138.705	615.584	0.491709	0.72	1.859	2
OSL.0379T1	IBC	73	30	pos	pos	LumB	LumA	-0.273469	-0.0921489	0.133733	0.356735	0.240898	0.0535414	675.927	2083.43	0.605734	0.45	3.28898	3
OSL.0381T1	IBC	43	18	neg	neg	Basal	Her2	0.77383	0.00629052	-0.60413	-0.232173	1.19555	-0.1425	-597.376	66.198	0.875119	0.59	2.96955	3
OSL.0382T1	IBC	67	30	pos	pos	Her2	Basal	0.13383	0.16024	-0.121825	-0.0397119	0.412299	-0.114108	632.353	1828.02	0.733334	0.46	3.60574	4
OSL.0383T1	IBC	62	18	pos	pos	LumA	LumB	-0.496375	-0.170324	0.461801	0.24946	-0.884659	0.196423	-44.7672	466.169	0.0972081	0.46	1.93102	2
OSL.0384T1	IBC	48	25	pos	pos	Basal	LumA	0.0977191	-0.151116	0.0318367	-0.128547	0.513138	0.0285098	164.558	2467.5	0.419413	0.34	1.77585	2
OSL.0385T1	IBC	50	49	pos	neg	Her2	LumA	-0.168211	0.15419	0.0873469	0.0697719	-0.291127	-0.204069	1152.65	1525.79	0.395847	0.3	2.32516	2
OSL.0388T1	IBC	55	25	pos	neg	LumB	Her2	0.0593037	0.193758	-0.398127	0.4691	1.06121	0.166897	221.712	1234.52	NA	NA	NA	NA
OSL.0390T1	IBC	58	15	pos	neg	LumA	LumB	-0.271933	-0.258391	0.487443	0.113661	0.0286816	0.108961	421.785	748.009	0.182344	0.45	1.95371	2
OSL.0391T1	IBC	51	8	pos	pos	LumA	LumB	-0.52922	-0.284034	0.720912	-0.115102	-0.716227	0.105487	583.382	573.76	0.133336	0.82	2.13263	2
OSL.0392T1	IBC	49	16	pos	pos	LumA	LumB	-0.656086	-0.112701	0.736567	-0.00945978	-1.47149	0.181472	-191.926	1055.36	0.266967	0.73	2.29193	2
OSL.0393T1	IBC	67	14	pos	pos	LumA	LumB	-0.47467	-0.219304	0.462089	0.279232	-0.146931	0.351409	-811.183	146.481	0.0555375	0.61	2.02003	2
OSL.0395T1	IBC	64	10	neg	neg	Basal	Her2	0.797071	-0.0210804	-0.650804	-0.162065	1.3322	-0.285828	653.489	1592.14	0.705398	0.35	3.84386	4
OSL.0396T1	IBC	69	12	pos	pos	LumA	LumB	-0.547467	-0.403697	0.823097	-0.188091	-1.27637	0.264427	-204.893	-372.082	0.0616198	0.44	2.02342	2
OSL.0400T1	IBC	45	18	pos	neg	LumB	Her2	-0.0944538	0.171669	-0.24581	0.6388	1.06905	0.101854	-278.85	1117.93	0.547672	0.46	3.91783	4
OSL.0406T1	IBC	55	24	pos	pos	LumA	Her2	-0.359328	-0.284322	0.68461	-0.331573	-1.14319	-0.0413065	978.909	1885.43	0.451892	0.38	1.93532	2
OSL.0407T1	IBC	53	22	pos	pos	LumB	Her2	-0.324946	-0.0190636	-0.0346218	0.413013	1.57441	0.191629	-727.454	326.826	0.974615	0.32	3.21338	3
OSL.0411T1	IBC	44	25	pos	pos	LumA	Basal	-0.109148	-0.219592	0.391309	-0.342233	-0.0396884	0.0136385	765.421	281.711	0.0010255	0.94	2.00071	2
OSL.0413T1	IBC	42	40	neg	neg	Her2	Basal	0.302665	0.587803	-0.490708	0.131717	1.11835	-0.0707145	437.744	2125.37	0.506089	0.36	1.79082	2
OSL.0417T1	IBC	52	6	neg	neg	Basal	LumA	0.371717	-0.0706363	-0.0657383	-0.471212	-0.30681	-0.0389756	288.678	1894.34	0.224475	0.27	1.84219	2
OSL.0420T1	IBC	58	15	pos	pos	LumA	Basal	-0.242545	-0.598848	0.704874	-0.41551	-1.7518	-0.0614922	799.703	797.405	0.0569585	0.47	2.02044	2
OSL.0422T1	IBC	60	21	pos	pos	LumB	Her2	-0.292197	0.0838896	-0.00379352	0.391597	0.420336	0.0356431	535.823	2082.8	0.675902	0.45	3.00606	3
OSL.0423T1	IBC	55	25	neg	neg	Basal	Her2	0.806675	-0.0748619	-0.615078	-0.231597	1.96489	-0.213968	-292.696	1146.15	0.48873	0.68	1.71267	2
OSL.0429T1	IBC	38	9	pos	pos	Basal	LumA	0.0603601	-0.301705	0.0187755	-0.027515	0.60327	0.0929462	-158.558	221.447	0.204358	0.53	2.19461	2
OSL.0430T1	IBC	36	21	pos	pos	LumB	LumA	-0.203553	-0.0727491	0.0891717	0.379592	0.486968	0.207038	-45.5946	-141.943	0.0714314	0.71	2.09116	2
OSL.0431T1	IBC	43	40	pos	pos	LumA	Basal	-0.291525	-0.433565	0.717263	-0.433758	-0.889592	0.00520776	988.002	796.259	0.0861654	0.32	2.04194	2
OSL.0433T1	IBC	54	33	pos	pos	Her2	LumB	-0.0914766	0.479568	-0.0684274	0.168019	0.91074	0.0704465	117.7	415.533	0.565198	0.53	1.75494	2
OSL.0436T1	IBC	67	15	neg	neg	Basal	Her2	0.709388	-0.100984	-0.512797	-0.329556	1.40781	-0.229651	-157.727	-464.717	0.704171	0.61	3.38192	3
OSL.0437T1	IBC	55	13	pos	neg	LumA	Her2	-0.240912	-0.0229052	0.375462	-0.256279	-0.955931	0.036454	840.263	886.927	0.212626	0.59	1.99481	2
OSL.0438T1	IBC	72	40	pos	pos	LumA	LumB	-0.493493	-0.28461	0.764802	-0.226987	-1.77193	0.0815886	803.753	1019.3	0.0831738	0.68	2.04717	2
OSL.0439T1	IBC	47	22	neg	neg	Basal	Her2	0.832125	-0.0312605	-0.737047	-0.108956	1.62035	-0.242688	90.1868	1094.5	0.746311	0.56	3.24107	3
OSL.0441T1	IBC	47	35	pos	pos	LumA	Basal	-0.0787035	-0.547851	0.432893	-0.235438	-0.184934	0.0645873	837.146	669.494	0.784984	0.43	2.83218	3
OSL.0442T1	IBC	52	22	pos	neg	LumB	Her2	-0.133733	0.316014	-0.298343	0.673469	1.73839	0.190618	-131.71	809.446	0.507583	0.41	5.59346	6
OSL.0445T1	IBC	49	16	pos	pos	LumA	Basal	-0.233517	-0.355102	0.629676	-0.484082	-1.08512	-0.110459	983.625	1530.44	0.234623	0.48	1.98918	2
OSL.0447T1	IBC	46	40	pos	pos	LumA	LumB	-0.326291	-0.123842	0.204706	0.0770708	0.507867	0.0650987	435.436	757.458	0.186435	0.6	2.12236	2
OSL.0448T1	IBC	48	24	neg	neg	Basal	Her2	0.820504	-0.0577671	-0.562257	-0.343385	1.54635	-0.263741	41.5529	668.33	0.670936	0.54	3.05412	3
OSL.0450T1	IBC	47	15	pos	pos	LumA	Basal	-0.211717	-0.367587	0.512989	-0.295462	-0.627963	-0.119817	1242.09	1717.61	0.312886	0.49	2.22881	2
OSL.0452T1	IBC	78	32	neg	neg	Her2	LumB	-0.0663145	0.393421	0.0203121	0.0690036	-0.0916581	0.0361244	575.269	853.031	0.428472	0.39	4.47044	4
OSL.0454T1	IBC	45	70	pos	pos	LumA	Basal	-0.299304	-0.423673	0.557647	-0.314382	-0.274249	-0.0563394	1070.57	1286.85	0.260187	0.32	1.81532	2
OSL.0457T1	IBC	69	14	pos	pos	LumA	LumB	-0.59443	-0.125762	0.61018	0.236303	-0.612007	0.166537	597.503	766.983	0.0714444	0.62	2.06523	2
OSL.0461T1	IBC	55	11	pos	pos	LumA	Basal	-0.302377	-0.481393	0.756255	-0.417239	-1.26851	-0.0611791	793.2	598.589	0.113897	0.37	1.98321	2
OSL.0462T1	IBC	57	18	pos	pos	LumA	LumB	-0.697383	0.0894598	0.578007	0.190588	-1.06178	0.016783	1226.84	928.634	0.0969998	0.72	1.92693	2
OSL.0463T1	IBC	69	13	pos	pos	LumA	LumB	-0.368932	-0.442209	0.719664	-0.312941	-0.676155	0.22678	-356.863	155.871	0.0824872	0.72	1.99204	2
OSL.0464T1	IBC	32	24	pos	pos	LumA	Basal	-0.24533	-0.535558	0.608547	-0.299688	-0.653356	-0.0357598	925.76	511.478	0.158583	0.52	2.03706	2
OSL.0468T1	IBC	64	11	neg	neg	Her2	LumB	0.255414	0.558319	-0.662137	0.400912	0.614403	-0.107497	1039.85	3044.26	0.294648	NA	2.29448	2
OSL.0471T1	IBC	58	23	pos	neg	LumB	Her2	-0.22593	0.335222	-0.141321	0.693157	1.57346	0.145516	-62.0675	1177.51	0.700553	0.54	3.84508	4
OSL.0472T1	IBC	75	10	pos	pos	LumA	LumB	-0.694022	0.0453782	0.489652	0.370852	-0.18765	0.296333	-527.936	430.052	0.277896	0.61	3.97685	4
OSL.0477T1	IBC	76	24	pos	pos	LumB	LumA	-0.224874	0.0172389	0.0431693	0.132197	0.294591	0.00124259	488.188	1654.63	0.200002	0.53	2.03279	2
OSL.0479T1	IBC	65	40	pos	neg	Her2	LumB	-0.133445	0.618055	-0.159184	0.449316	0.288588	0.0925257	526.258	935.09	0.163706	0.6	1.97778	2
OSL.0484T1	IBC	72	12	pos	pos	LumB	LumA	-0.371236	0.00552221	0.116639	0.411861	0.361796	0.208144	-280.246	120.042	0.791778	0.49	4.20739	4
OSL.0485T1	IBC	73	13	pos	neg	LumA	LumB	-0.647059	0.141705	0.540744	0.196255	-0.824036	0.0999874	441.684	490.726	0.506745	0.63	3.75371	4
OSL.0486T1	IBC	70	12	pos	neg	LumB	Her2	-0.378247	0.142953	0.0461465	0.604802	0.310643	0.187011	-280.637	-288.68	0.318573	0.71	2.26783	2
OSL.0487T1	IBC	58	25	neg	neg	Her2	LumB	0.035102	0.617383	-0.448739	0.294022	0.535432	-0.0286117	1018.08	2292.03	0.396006	0.37	1.91929	2
OSL.0488T1	IBC	43	13	pos	pos	LumB	Her2	-0.247539	0.0757263	0.0242497	0.310156	0.734536	0.129403	132.319	287.995	0.797179	0.64	2.79308	3
OSL.0489T1	IBC	62	14	pos	pos	LumA	LumB	-0.607395	-0.0585354	0.623914	0.0638175	-1.63257	0.219001	-98.4512	232.369	0.133404	0.79	2.15506	2
OSL.0491T1	IBC	59	15	pos	pos	LumB	LumA	-0.503097	-0.00792317	0.269532	0.498776	0.0482273	0.169448	539.266	902.922	0.202136	0.71	1.92772	2
OSL.0496T1	IBC	50	29	pos	pos	LumB	LumA	-0.119808	-0.157743	0.0993517	0.226603	0.457299	0.118662	0.875273	264.022	0.21668	0.63	2.10063	2
OSL.0512T1	IBC	41	22	neg	neg	Basal	Her2	0.825882	-0.0789916	-0.624586	-0.212293	1.95428	-0.237744	116.468	943.811	0.750873	0.62	3.23892	3
OSL.0513T1	IBC	47	25	pos	pos	LumA	Basal	-0.264922	-0.443745	0.689124	-0.369028	-1.14705	-0.103704	854.467	956.707	0.250312	0.34	1.86073	2
OSL.0514T1	IBC	62	9	pos	pos	LumA	LumB	-0.526339	-0.318992	0.768547	-0.258199	-0.981404	-0.0135122	922.122	222.146	0.192278	0.66	2.24126	2
OSL.0515T1	IBC	52	15	pos	pos	LumA	Her2	-0.442017	-0.178679	0.737911	-0.292965	-1.43216	0.0562592	394.656	388.743	0.0382231	NA	2.11344	2
OSL.0516T1	IBC	32	20	neg	neg	Her2	Basal	0.226891	0.705162	-0.554382	0.217959	0.896102	-0.00416814	452.556	1963.39	NA	NA	NA	NA
OSL.0519T1	IBC	56	12	pos	pos	LumA	LumB	-0.608355	-0.0909004	0.58012	0.111164	-0.72417	0.164265	445.963	455.137	0.0505678	0.69	1.99694	2
OSL.0520T1	IBC	65	9	pos	pos	LumA	Basal	-0.0560384	-0.575414	0.522113	-0.343001	-0.302085	0.0326609	354.009	619.651	0.195281	0.51	1.89635	2
OSL.0523T1	IBC	41	17	neg	neg	Basal	Her2	0.522881	-0.116735	-0.166002	-0.630444	-0.914139	-0.236652	708.094	906.74	0.83409	0.51	3.66166	4
OSL.0524T1	IBC	75	14	neg	neg	Basal	Her2	0.772293	0.0394238	-0.694598	-0.116831	0.79655	-0.166661	-73.0482	-69.318	0.466563	0.76	2.09263	2
OSL.0525T1	IBC	73	40	neg	neg	Basal	Her2	0.777479	0.0709244	-0.756351	-0.0836014	1.62987	-0.3401	908.422	1828.47	0.555786	0.76	1.83324	2
OSL.0529T1	IBC	68	15	pos	neg	Her2	LumB	-0.117311	0.439328	-0.0434574	0.145354	-0.204343	-0.0344822	694.836	1034.69	0.301693	0.63	1.87568	2
OSL.0530T1	IBC	53	21	neg	neg	Basal	Her2	0.71515	-0.0240576	-0.659832	-0.139112	1.5655	-0.186456	-211.018	1911	0.637265	0.34	2.40777	2
OSL.0531T1	IBC	73	25	pos	pos	LumA	LumB	-0.470156	0.0529652	0.383818	0.378439	-0.144391	0.18443	150.829	106.991	0.180682	0.72	2.2291	2
OSL.0534T1	IBC	NA	9	pos	pos	LumB	Her2	-0.343193	0.0537335	0.0471068	0.345018	0.45928	0.217234	-99.7129	1713.06	0.0943384	0.67	1.97692	2
OSL.0536T1	IBC	70	22	neg	neg	Basal	Her2	0.632749	0.0771669	-0.622857	-0.111645	1.39223	-0.247347	1016.29	2329.43	0.736138	0.33	3.39911	3
OSL.0537T1	IBC	52	10	pos	pos	LumA	LumB	-0.555342	-0.123457	0.438848	0.0836014	-0.0509111	0.122486	0.40723	-458.844	0.322982	0.91	4.08605	4
OSL.0540T1	IBC	45	11	neg	pos	Basal	Her2	0.879856	-0.123553	-0.630444	-0.315822	1.36001	-0.235891	22.7072	872.65	0.724106	0.6	2.88603	3
OSL.0541T1	IBC	NA	13	neg	neg	Basal	Her2	0.78084	0.0520048	-0.729076	-0.00139256	2.05097	-0.225396	-843.799	994.504	0.506286	0.76	1.79299	2
OSL.0542T1	IBC	61	11	neg	neg	Basal	Her2	0.732245	0.0464346	-0.488884	-0.360864	0.480458	-0.230459	821.141	2058.22	0.602212	0.57	2.33375	2
OSL.0544T1	IBC	49	130	pos	pos	LumB	Her2	-0.213253	0.448355	-0.176182	0.506651	0.883175	0.0843617	497.829	268.999	0.642399	0.58	4.49629	4
OSL.0545T1	IBC	54	18	pos	pos	LumA	Basal	0.120288	-0.491092	0.431068	-0.711501	-1.86083	-0.190926	-137.211	750.284	0.00279632	NA	2.00249	2
OSL.0547T1	IBC	43	15	pos	pos	Her2	LumB	-0.120672	0.640336	-0.311501	0.465834	0.360328	0.109709	630.415	1924.77	0.446692	0.44	2.3528	2
OSL.0548T1	IBC	49	20	pos	pos	LumB	Her2	-0.249556	0.156687	0.0359664	0.365858	0.479786	0.210469	-36.1644	616.016	0.141229	0.71	2.04776	2
OSL.0549T1	IBC	NA	12	pos	pos	LumA	Her2	-0.290948	0.0206963	0.463914	-0.112509	-0.286829	0.0321923	815.847	1329.42	0.13421	0.41	2.04274	2
OSL.0550T1	IBC	51	17	pos	pos	LumA	Basal	-0.257911	-0.385258	0.677599	-0.4206	-1.1245	-0.0432486	926.532	646.539	0.0997732	0.31	2.00935	2
OSL.0551T1	IBC	NA	6	neg	neg	Basal	Her2	0.733397	0.0423049	-0.607971	-0.0822569	0.813228	-0.239336	1276.31	2618.83	0.343256	NA	2.65867	3
OSL.0552T1	IBC	44	30	pos	pos	LumA	Basal	-0.193854	-0.34108	0.607011	-0.492821	-0.622421	-0.0461579	610.02	1236.73	0.167914	0.45	2.15639	2
OSL.0553T1	IBC	83	11	pos	pos	LumA	LumB	-0.514814	-0.181273	0.565714	0.135942	-0.31112	0.275901	-1101.06	-147.74	0.100435	0.77	2.08378	2
OSL.0554T1	IBC	NA	16	pos	pos	LumA	LumB	-0.540456	0.0212725	0.515294	0.173493	-0.897393	0.14755	341.911	668.837	0.182226	0.65	2.02451	2
OSL.0555T1	IBC	79	25	pos	neg	Basal	LumA	0.0722689	-0.0434574	0.0667947	-0.0552701	-0.494459	-0.0525682	515.059	1048.26	0.721024	0.6	2.95204	3
OSL.0556T1	IBC	50	19	neg	neg	Basal	Her2	0.761633	-0.106651	-0.440384	-0.394958	0.401815	-0.308221	1283.46	2040.91	NA	NA	NA	NA
OSL.0557T1	IBC	49	9	pos	pos	LumB	Her2	-0.0806242	0.0883073	-0.203842	0.465258	0.944395	0.0232468	212.455	491.075	0.548071	0.55	2.44544	2
OSL.0561T1	IBC	NA	NA	pos	neg	LumA	Basal	-0.024922	-0.258583	0.166579	-0.111357	-0.128688	-0.127216	827.045	2850.78	0.125459	0.23	2.0093	2

## Sheet: Gene lists 
Genes included in proliferation score
BIRC5
CCNB1
CDC20
CDCA1
CEP55
KNTC2
MKI67
PTTG1
RRM2
TYMS
UBE2C
Genes included in EMT score
CLDN3	Adhesion
CLDN4	Adhesion
CLDN7	Adhesion
CDH1	Adhesion
SNAI1	EMT
DDR2	EMT
S100A4	EMT
VIM	EMT
TWIST1	EMT
ZEB1	EMT
ZEB2	EMT
