# Supplementary material for: Contrasting DCIS and invasive breast cancer by subtype suggests basal-like DCIS as distinct lesions
Source: NPJ Breast Cancer. 2020 Jun 17;6:26. doi: 10.1038/s41523-020-0167-x (PMC7299965; doi:10.1038/s41523-020-0167-x)
Supplement: Supplementary file 3 — Supplementary Data 2 [file 41523_2020_167_MOESM3_ESM.xlsx]

## Sheet: meth_wilcox_results_basal
EntrezID	GeneName	median_dcis	median_inv	median_diff	Wilcox.p.value	fdr_wilcox
146909	KIF18B	-0.102119	0.185493	0.287613	1.35257e-07	0.00110225
25928	SOSTDC1	0.0111329	0.242006	0.230873	1.70354e-07	0.00110225
54517	PUS7	0.077571	-0.19089	-0.268461	1.06682e-07	0.00110225
100128288	LOC100128288	-0.0744024	0.0701686	0.144571	3.29913e-07	0.00158042
9055	PRC1	0.111144	-0.205169	-0.316312	4.07094e-07	0.00158042
7100	TLR5	-0.136061	0.412767	0.548827	6.11783e-07	0.0015959
57549	IGSF9	-0.0762532	-0.285669	-0.209415	9.04381e-07	0.0015959
1602	DACH1	0.0248024	-0.301034	-0.325836	7.45384e-07	0.0015959
1962	EHHADH	0.132126	-0.240106	-0.372232	9.04381e-07	0.0015959
83461	CDCA3	0.201761	-0.190376	-0.392137	6.11783e-07	0.0015959
5445	PON2	-0.0873363	0.213555	0.300892	1.09338e-06	0.00163258
5646	PRSS3	-0.0502005	0.174405	0.224606	1.09338e-06	0.00163258
64077	LHPP	-0.248641	0.277253	0.525894	1.31691e-06	0.00180507
5352	PLOD2	-0.144437	0.139301	0.283739	1.58086e-06	0.00180507
57185	NIPAL3	-0.128705	0.11176	0.240465	1.58086e-06	0.00180507
9313	MMP20	0.12965	-0.101146	-0.230796	1.58086e-06	0.00180507
135932	TMEM139	0.279893	-0.182452	-0.462345	1.89121e-06	0.00203946
8808	IL1RL2	-0.268563	0.171651	0.440214	2.25556e-06	0.00218913
147166	TRIM16L	0.0328516	-0.170768	-0.20362	2.25556e-06	0.00218913
1770	DNAH9	-0.299882	0.343	0.642882	2.68156e-06	0.00226312
143678	C11orf94	-0.217215	0.0923959	0.309611	2.68156e-06	0.00226312
9837	GINS1	0.0522721	-0.159012	-0.211284	2.68156e-06	0.00226312
57633	LRRN1	-0.0733141	0.467856	0.54117	3.17891e-06	0.00257108
9925	ZBTB5	-0.0586983	0.191887	0.250585	4.42959e-06	0.00330703
3696	ITGB8	-0.0355976	-0.290778	-0.255181	4.42959e-06	0.00330703
55355	HJURP	0.10591	-0.0431932	-0.149103	5.20772e-06	0.00336957
57111	RAB25	0.288386	0.0362282	-0.252158	5.20772e-06	0.00336957
25865	PRKD2	0.304711	0.00181902	-0.302892	5.20772e-06	0.00336957
220972	MARCH8	-0.0504614	-0.44437	-0.393908	5.20772e-06	0.00336957
125061	AFMID	-0.217435	0.108111	0.325546	6.10727e-06	0.00370463
3872	KRT17	-0.0322826	-0.196766	-0.164483	6.10727e-06	0.00370463
3418	IDH2	-0.107256	0.176064	0.28332	7.1441e-06	0.00407865
253152	EPHX4	-0.0925264	-0.254388	-0.161862	7.1441e-06	0.00407865
7021	TFAP2B	-0.903836	0.499636	1.40347	8.33737e-06	0.00414966
84677	DSCR8	-0.230788	0.268368	0.499155	8.33737e-06	0.00414966
6441	SFTPD	-0.161417	0.087252	0.248669	8.33737e-06	0.00414966
23059	CLUAP1	0.0127286	-0.362206	-0.374934	8.33737e-06	0.00414966
1238	ACKR2	-0.0988376	0.185076	0.283913	1.12767e-05	0.00437785
1017	CDK2	-0.123796	0.150375	0.274171	1.12767e-05	0.00437785
79754	ASB13	0.00755169	0.249799	0.242247	1.12767e-05	0.00437785
80709	AKNA	-0.199879	-0.070124	0.129755	1.12767e-05	0.00437785
100126781	SNAR-F	0.122657	-0.0461651	-0.168822	1.12767e-05	0.00437785
283578	TMED8	0.110293	-0.109747	-0.22004	1.12767e-05	0.00437785
9145	SYNGR1	0.0222738	-0.273224	-0.295498	9.70702e-06	0.00437785
168507	PKD1L1	0.0776191	-0.323956	-0.401575	9.70702e-06	0.00437785
4025	LPO	0.201529	-0.238284	-0.439813	1.12767e-05	0.00437785
4257	MGST1	-0.0841547	0.169498	0.253653	1.30713e-05	0.00487936
79622	SNRNP25	-0.137019	0.0172033	0.154222	1.30713e-05	0.00487936
116832	RPL39L	5.39333e-05	0.142097	0.142043	1.51199e-05	0.00524094
27315	PGAP2	0.172774	-0.0423325	-0.215107	1.51199e-05	0.00524094
10158	PDZK1IP1	0.167222	-0.0547544	-0.221976	1.51199e-05	0.00524094
7332	UBE2L3	0.0479791	-0.203463	-0.251442	1.51199e-05	0.00524094
7428	VHL	-0.124945	0.160104	0.285049	2.0107e-05	0.00609838
7074	TIAM1	0.0631168	0.25026	0.187143	2.0107e-05	0.00609838
51332	SPTBN5	0.121372	-0.107405	-0.228777	2.0107e-05	0.00609838
55862	ECHDC1	-0.119208	-0.39314	-0.273932	2.0107e-05	0.00609838
11272	PRR4	0.0576969	-0.26145	-0.319146	2.0107e-05	0.00609838
728621	CCDC30	0.0715919	-0.249883	-0.321475	2.0107e-05	0.00609838
388336	SHISA6	-0.295921	0.442399	0.73832	2.31187e-05	0.00669788
58516	FAM60A	0.026362	0.26233	0.235968	2.31187e-05	0.00669788
58477	SRPRB	0.0400553	-0.352172	-0.392227	2.31187e-05	0.00669788
4255	MGMT	-0.0308242	0.705119	0.735943	2.6532e-05	0.00677648
57180	ACTR3B	-0.0740874	0.335003	0.40909	2.6532e-05	0.00677648
10486	CAP2	0.0760275	0.417775	0.341747	2.6532e-05	0.00677648
79158	GNPTAB	-0.0304962	0.196628	0.227124	2.6532e-05	0.00677648
166379	BBS12	-0.055142	0.159795	0.214937	2.6532e-05	0.00677648
306	ANXA3	0.0833764	-0.147747	-0.231124	2.6532e-05	0.00677648
255488	RNF144B	0.0881399	-0.232427	-0.320567	2.6532e-05	0.00677648
6271	S100A1	0.24817	-0.131812	-0.379982	2.6532e-05	0.00677648
161176	SYNE3	0.198101	-0.251482	-0.449583	2.6532e-05	0.00677648
55366	LGR4	0.0956699	0.374022	0.278352	3.03926e-05	0.00719453
10523	CHERP	-0.0407562	0.231515	0.272271	3.03926e-05	0.00719453
93273	LEMD1	-0.180657	0.0592872	0.239945	3.03926e-05	0.00719453
254958	REXO1L1P	-0.0408604	0.187685	0.228545	3.03926e-05	0.00719453
56344	CABP5	-0.125173	0.0843108	0.209484	3.03926e-05	0.00719453
7022	TFAP2C	-0.0362844	-0.222133	-0.185849	3.03926e-05	0.00719453
23321	TRIM2	-0.169074	0.561202	0.730276	3.47533e-05	0.00757974
2063	NR2F6	0.000355431	0.301541	0.301186	3.47533e-05	0.00757974
285362	SUMF1	-0.0727939	0.129859	0.202653	3.47533e-05	0.00757974
1719	DHFR	-0.0146254	-0.173705	-0.159079	3.47533e-05	0.00757974
3601	IL15RA	0.157823	-0.468006	-0.625829	3.47533e-05	0.00757974
10501	SEMA6B	-0.12497	0.472856	0.597826	3.96696e-05	0.00819177
8190	MIA	0.0634408	0.50384	0.440399	3.96696e-05	0.00819177
149954	BPIFB4	-0.134033	0.135969	0.270002	3.96696e-05	0.00819177
400224	PLEKHD1	-0.00559752	0.133357	0.138955	3.96696e-05	0.00819177
130271	PLEKHH2	0.275057	-0.263264	-0.538321	3.96696e-05	0.00819177
56101	PCDHGB5	-0.631655	0.428062	1.05972	4.5205e-05	0.00868786
1797	DXO	-0.302462	0.39426	0.696721	4.5205e-05	0.00868786
64779	MTHFSD	-0.0940028	0.273772	0.367774	4.5205e-05	0.00868786
55781	RIOK2	-0.0661429	0.0943833	0.160526	4.5205e-05	0.00868786
5617	PRL	0.0667899	-0.0970897	-0.16388	4.5205e-05	0.00868786
79971	WLS	0.0706177	-0.160677	-0.231294	4.5205e-05	0.00868786
78999	LRFN4	0.0462517	-0.196024	-0.242276	4.5205e-05	0.00868786
55200	PLEKHG6	-0.125269	0.100276	0.225544	5.14264e-05	0.00932932
401253	LINC00336	0.0230719	0.183267	0.160195	5.14264e-05	0.00932932
9715	FAM131B	-0.0310122	0.118248	0.14926	5.14264e-05	0.00932932
10564	ARFGEF2	0.147476	-0.00637693	-0.153853	5.14264e-05	0.00932932
23025	UNC13A	0.105078	-0.236963	-0.34204	5.14264e-05	0.00932932
8975	USP13	0.0409944	-0.368945	-0.40994	5.14264e-05	0.00932932
51351	ZNF117	-0.0270533	0.345374	0.372427	5.84098e-05	0.00960841
136306	SVOPL	-0.0437804	0.272361	0.316141	5.84098e-05	0.00960841
4057	LTF	-0.0777263	0.178507	0.256233	5.84098e-05	0.00960841
81848	SPRY4	-0.273666	-0.0601496	0.213516	5.84098e-05	0.00960841
56267	CCBL2	-0.133756	0.0470042	0.18076	5.84098e-05	0.00960841
8818	DPM2	0.178015	-0.0164637	-0.194478	5.84098e-05	0.00960841
91	ACVR1B	-0.0295454	-0.269707	-0.240162	5.84098e-05	0.00960841
11031	RAB31	0.0762253	-0.179484	-0.25571	5.84098e-05	0.00960841
152877	FAM53A	0.000372364	-0.266514	-0.266887	5.84098e-05	0.00960841
10948	STARD3	0.00525786	-0.459109	-0.464367	5.84098e-05	0.00960841
85442	KNDC1	-1.18462	0.584813	1.76944	6.62355e-05	0.0102039
9708	PCDHGA8	-0.632729	0.451836	1.08457	6.62355e-05	0.0102039
29062	WDR91	-0.0906132	0.209396	0.300009	6.62355e-05	0.0102039
9334	B4GALT5	-0.220123	-0.00378614	0.216337	6.62355e-05	0.0102039
64241	ABCG8	-0.120466	0.0123951	0.132861	6.62355e-05	0.0102039
353323	KRTAP12-2	0.0275516	-0.15714	-0.184691	6.62355e-05	0.0102039
64093	SMOC1	-0.196842	-0.393195	-0.196352	6.62355e-05	0.0102039
7093	TLL2	0.152648	-0.35231	-0.504958	6.62355e-05	0.0102039
114614	MIR155HG	-0.236655	0.385968	0.622624	7.49942e-05	0.0110281
94241	TP53INP1	-0.0047044	0.361058	0.365763	7.49942e-05	0.0110281
164284	APCDD1L	-0.198693	0.0164212	0.215114	7.49942e-05	0.0110281
55165	CEP55	0.0173148	0.163416	0.146101	7.49942e-05	0.0110281
6788	STK3	-0.0299517	-0.216551	-0.186599	7.49942e-05	0.0110281
56942	CMC2	0.0137307	-0.220886	-0.234617	7.49942e-05	0.0110281
8641	PCDHGB4	-0.628836	0.498088	1.12692	8.47815e-05	0.0114284
84536	C21orf67	-0.142811	0.364713	0.507524	8.47815e-05	0.0114284
3695	ITGB7	-0.0785792	0.257124	0.335703	8.47815e-05	0.0114284
154743	C7orf60	-0.0797106	0.141603	0.221314	8.47815e-05	0.0114284
151056	PLB1	0.060799	0.259935	0.199136	8.47815e-05	0.0114284
8208	CHAF1B	-0.0959612	0.0981056	0.194067	8.47815e-05	0.0114284
57130	ATP13A1	0.0277955	-0.123726	-0.151521	8.47815e-05	0.0114284
151636	DTX3L	0.0417266	-0.120989	-0.162716	8.47815e-05	0.0114284
83861	RSPH3	0.130697	-0.168608	-0.299305	8.47815e-05	0.0114284
7942	TFEB	0.108755	-0.207142	-0.315896	8.47815e-05	0.0114284
170961	ANKRD24	0.0597357	-0.291627	-0.351362	8.47815e-05	0.0114284
144699	FBXL14	-0.00480598	-0.475409	-0.470603	8.47815e-05	0.0114284
56113	PCDHGA2	-1.02896	0.999792	2.02875	9.57049e-05	0.0118327
56104	PCDHGB1	-0.822321	0.953269	1.77559	9.57049e-05	0.0118327
56111	PCDHGA4	-0.814666	0.921615	1.73628	9.57049e-05	0.0118327
2568	GABRP	0.0117857	0.417236	0.40545	9.57049e-05	0.0118327
1892	ECHS1	-0.103055	0.232799	0.335854	9.57049e-05	0.0118327
10004	NAALADL1	-0.380379	-0.0476613	0.332717	9.57049e-05	0.0118327
154091	SLC2A12	-0.0423678	0.242884	0.285252	9.57049e-05	0.0118327
3749	KCNC4	-0.0450212	0.136894	0.181915	9.57049e-05	0.0118327
124454	EARS2	0.0289013	0.173428	0.144527	9.57049e-05	0.0118327
494115	RBMXL1	0.152117	-0.038125	-0.190242	9.57049e-05	0.0118327
488	ATP2A2	0.0412531	-0.154161	-0.195414	9.57049e-05	0.0118327
56114	PCDHGA1	-1.0499	1.073	2.1229	0.000107878	0.0120346
56112	PCDHGA3	-0.901507	0.934193	1.8357	0.000107878	0.0120346
56103	PCDHGB2	-0.713924	0.806819	1.52074	0.000107878	0.0120346
7545	ZIC1	-0.636236	0.135523	0.771759	0.000107878	0.0120346
112616	CMTM7	0.0372851	0.335392	0.298107	0.000107878	0.0120346
163782	KANK4	-0.00689916	0.25038	0.257279	0.000107878	0.0120346
80267	EDEM3	0.0412614	0.254368	0.213106	0.000107878	0.0120346
55088	C10orf118	-0.181181	0.0185389	0.19972	0.000107878	0.0120346
10568	SLC34A2	-0.0121098	-0.191697	-0.179587	0.000107878	0.0120346
388722	C1orf53	0.0243522	-0.206394	-0.230746	0.000107878	0.0120346
8605	PLA2G4C	-0.0959111	-0.383808	-0.287897	0.000107878	0.0120346
5794	PTPRH	0.270252	-0.0997077	-0.36996	0.000107878	0.0120346
222698	NKAPL	0.314732	-0.157531	-0.472264	0.000107878	0.0120346
8566	PDXK	0.11836	-0.839922	-0.958282	0.000107878	0.0120346
2001	ELF5	-0.251577	0.617874	0.869451	0.000121428	0.0125374
79058	ASPSCR1	0.156023	0.531569	0.375545	0.000121428	0.0125374
204801	NLRP11	-0.206021	0.134862	0.340883	0.000121428	0.0125374
10144	FAM13A	0.0590616	0.315622	0.256561	0.000121428	0.0125374
9238	TBRG4	0.0440502	0.24155	0.1975	0.000121428	0.0125374
435	ASL	-0.032069	0.11521	0.147279	0.000121428	0.0125374
6418	SET	-0.133016	-0.0042741	0.128742	0.000121428	0.0125374
406	ARNTL	-0.127952	-0.286723	-0.158771	0.000121428	0.0125374
79101	TAF1D	-0.0649694	-0.270026	-0.205056	0.000121428	0.0125374
26227	PHGDH	-0.0359142	-0.267609	-0.231695	0.000121428	0.0125374
84561	SLC12A8	0.126437	-0.254818	-0.381255	0.000121428	0.0125374
200931	SLC51A	0.114511	-0.343985	-0.458496	0.000121428	0.0125374
56110	PCDHGA5	-0.626909	0.746951	1.37386	0.000136488	0.013051
56107	PCDHGA9	-0.675876	0.35974	1.03562	0.000136488	0.013051
6284	S100A13	-0.401136	0.152901	0.554037	0.000136488	0.013051
79858	NEK11	-0.311923	0.0105029	0.322426	0.000136488	0.013051
83648	FAM167A	-0.0746283	0.228697	0.303325	0.000136488	0.013051
101	ADAM8	-0.0240402	0.276734	0.300775	0.000136488	0.013051
7134	TNNC1	0.00146888	0.265721	0.264252	0.000136488	0.013051
3017	HIST1H2BD	-0.125639	0.0862539	0.211893	0.000136488	0.013051
63924	CIDEC	0.0608838	0.234116	0.173233	0.000136488	0.013051
220002	CYB561A3	-0.11161	0.0446567	0.156267	0.000136488	0.013051
146167	SLC38A8	0.0277039	-0.233576	-0.261279	0.000136488	0.013051
7681	MKRN3	0.244766	-0.296596	-0.541362	0.000136488	0.013051
56102	PCDHGB3	-0.614918	0.650402	1.26532	0.000153207	0.0135178
26153	KIF26A	-0.630565	0.437401	1.06797	0.000153207	0.0135178
3914	LAMB3	-0.0338337	0.511838	0.545672	0.000153207	0.0135178
23532	PRAME	-0.122266	0.389941	0.512207	0.000153207	0.0135178
441061	2011-03-01	-0.0324038	0.387158	0.419561	0.000153207	0.0135178
10385	BTN2A2	-0.0311101	0.289632	0.320742	0.000153207	0.0135178
54936	ADPRHL2	-0.0398378	0.273945	0.313783	0.000153207	0.0135178
1318	SLC31A2	-0.0616976	0.166315	0.228012	0.000153207	0.0135178
56169	GSDMC	-0.0145128	0.201897	0.216409	0.000153207	0.0135178
54795	TRPM4	0.143403	0.332806	0.189404	0.000153207	0.0135178
6017	RLBP1	-0.0372827	-0.250286	-0.213003	0.000153207	0.0135178
3925	STMN1	0.271347	-0.058833	-0.33018	0.000153207	0.0135178
221937	FOXK1	-0.420567	-1.16192	-0.741349	0.000153207	0.0135178
56109	PCDHGA6	-0.622799	0.592063	1.21486	0.000171744	0.0142467
9721	GPRIN2	0.114482	0.568698	0.454215	0.000171744	0.0142467
1356	CP	-0.0525849	0.302798	0.355383	0.000171744	0.0142467
9830	TRIM14	-0.00202768	0.194115	0.196142	0.000171744	0.0142467
256472	TMEM151A	0.163366	-0.0123462	-0.175712	0.000171744	0.0142467
27231	NMRK2	0.0594788	-0.140891	-0.20037	0.000171744	0.0142467
113675	SDSL	0.0795326	-0.126344	-0.205877	0.000171744	0.0142467
55301	OLAH	0.13447	-0.0787773	-0.213248	0.000171744	0.0142467
1415	CRYBB2	0.0418557	-0.204112	-0.245968	0.000171744	0.0142467
3852	KRT5	0.234709	-0.0461446	-0.280853	0.000171744	0.0142467
387646	LRRC37A6P	0.127104	-0.203491	-0.330595	0.000171744	0.0142467
3833	KIFC1	0.0805394	-0.272869	-0.353408	0.000171744	0.0142467
23327	NEDD4L	0.069459	-0.44765	-0.517109	0.000171744	0.0142467
56108	PCDHGA7	-0.61734	0.536384	1.15372	0.000192272	0.0148103
84223	IQCG	-0.0365015	0.399342	0.435843	0.000192272	0.0148103
339512	C1orf110	-0.0431818	0.168869	0.212051	0.000192272	0.0148103
204474	PDILT	0.158059	0.340975	0.182916	0.000192272	0.0148103
386678	KRTAP10-11	0.0539512	-0.0987692	-0.15272	0.000192272	0.0148103
29964	PRICKLE4	0.151452	-0.0189327	-0.170384	0.000192272	0.0148103
283635	FAM177A1	0.0854836	-0.0928494	-0.178333	0.000192272	0.0148103
343930	MSGN1	0.0359846	-0.203356	-0.23934	0.000192272	0.0148103
2744	GLS	0.0431017	-0.199746	-0.242847	0.000192272	0.0148103
84913	ATOH8	-0.155704	-0.416031	-0.260328	0.000192272	0.0148103
57325	CSRP2BP	0.0398268	-0.223236	-0.263063	0.000192272	0.0148103
57622	LRFN1	0.124043	-0.153487	-0.277529	0.000192272	0.0148103
26052	DNM3	-0.209269	-0.744412	-0.535143	0.000192272	0.0148103
91624	NEXN	-0.112021	0.408737	0.520758	0.000214976	0.0153981
7260	TSSC1	-0.0822739	0.412519	0.494793	0.000214976	0.0153981
26873	OPLAH	-0.201681	0.082615	0.284296	0.000214976	0.0153981
153769	SH3RF2	0.0257209	0.18408	0.158359	0.000214976	0.0153981
55198	APPL2	-0.0471954	0.0911276	0.138323	0.000214976	0.0153981
54977	SLC25A38	-0.0756827	0.0558941	0.131577	0.000214976	0.0153981
3934	LCN2	0.0619063	-0.0791236	-0.14103	0.000214976	0.0153981
114336	CGB2	0.0192934	-0.130059	-0.149352	0.000214976	0.0153981
25853	DCAF12	0.137128	-0.0313586	-0.168487	0.000214976	0.0153981
4771	NF2	-0.0265634	-0.206143	-0.17958	0.000214976	0.0153981
11223	MST1L	-0.0305357	-0.234601	-0.204065	0.000214976	0.0153981
4240	MFGE8	0.0211985	-0.18318	-0.204379	0.000214976	0.0153981
23678	SGK3	0.209664	-0.0542809	-0.263945	0.000214976	0.0153981
22905	EPN2	0.00742808	-0.30982	-0.317248	0.000214976	0.0153981
221584	ZSCAN12P1	0.331647	0.00944974	-0.322197	0.000214976	0.0153981
64718	UNKL	-0.133213	-0.501777	-0.368564	0.000214976	0.0153981
8437	RASAL1	0.317037	-0.32229	-0.639327	0.000214976	0.0153981
203111	C8orf47	-0.134603	0.387034	0.521637	0.000240058	0.0159581
3169	FOXA1	-0.0440632	0.422862	0.466925	0.000240058	0.0159581
55633	TBC1D22B	-0.136432	0.201063	0.337494	0.000240058	0.0159581
22909	FAN1	-0.0658922	0.226044	0.291937	0.000240058	0.0159581
1991	ELANE	0.0325548	0.260869	0.228314	0.000240058	0.0159581
65117	RSRC2	-0.0703664	0.156968	0.227334	0.000240058	0.0159581
54802	TRIT1	0.084242	0.254484	0.170242	0.000240058	0.0159581
7461	CLIP2	0.14133	0.310716	0.169386	0.000240058	0.0159581
81697	OR2B2	-0.0965102	0.0620959	0.158606	0.000240058	0.0159581
955	ENTPD6	0.136954	-0.000507371	-0.137462	0.000240058	0.0159581
50512	PODXL2	0.0909746	-0.0827837	-0.173758	0.000240058	0.0159581
283150	FOXR1	0.277225	0.0266534	-0.250571	0.000240058	0.0159581
7130	TNFAIP6	-0.000493446	-0.253069	-0.252576	0.000240058	0.0159581
57649	PHF12	0.000992818	-0.303517	-0.304509	0.000240058	0.0159581
25885	POLR1A	0.310099	-0.00435681	-0.314455	0.000240058	0.0159581
768097	HAR1B	0.146579	-0.20225	-0.348829	0.000240058	0.0159581
339453	TMEM240	-0.178089	-0.532779	-0.35469	0.000240058	0.0159581
6714	SRC	0.382642	-0.0534518	-0.436094	0.000240058	0.0159581
8859	STK19	0.307258	-0.136602	-0.44386	0.000240058	0.0159581
1523	CUX1	0.00936854	0.600292	0.590923	0.000267733	0.0167105
6398	SECTM1	-0.376755	0.208594	0.585349	0.000267733	0.0167105
4776	NFATC4	-0.196657	0.140879	0.337536	0.000267733	0.0167105
2864	FFAR1	-0.0911546	0.229462	0.320617	0.000267733	0.0167105
23175	LPIN1	0.162586	0.428333	0.265748	0.000267733	0.0167105
143662	MUC15	-0.17211	0.0607078	0.232817	0.000267733	0.0167105
4330	MN1	0.00271078	0.235436	0.232726	0.000267733	0.0167105
85315	PAQR8	0.0121761	0.223411	0.211235	0.000267733	0.0167105
56829	ZC3HAV1	-0.0382728	0.158538	0.196811	0.000267733	0.0167105
151516	ASPRV1	-0.0548628	0.0937775	0.14864	0.000267733	0.0167105
5216	PFN1	0.0144431	0.160691	0.146248	0.000267733	0.0167105
767598	SNORD114-20	0.0888224	-0.0857321	-0.174555	0.000267733	0.0167105
130106	CIB4	0.0136811	-0.223327	-0.237008	0.000267733	0.0167105
140706	CCM2L	0.107053	-0.133742	-0.240795	0.000267733	0.0167105
8735	MYH13	0.2696	-0.0358244	-0.305424	0.000267733	0.0167105
27147	DENND2A	0.114992	-0.329023	-0.444015	0.000267733	0.0167105
27151	CPAMD8	0.193449	-0.535041	-0.72849	0.000267733	0.0167105
11259	FILIP1L	-0.234122	0.553969	0.78809	0.000298236	0.0175959
3673	ITGA2	-0.179019	0.143786	0.322805	0.000298236	0.0175959
25823	TPSG1	-0.0132917	0.248145	0.261437	0.000298236	0.0175959
94103	ORMDL3	0.01983	0.255882	0.236052	0.000298236	0.0175959
7818	DAP3	-0.202839	0.014618	0.217457	0.000298236	0.0175959
5583	PRKCH	0.280595	0.49142	0.210825	0.000298236	0.0175959
3866	KRT15	-0.104222	0.102117	0.206339	0.000298236	0.0175959
2023	ENO1	0.153143	0.341788	0.188645	0.000298236	0.0175959
79746	ECHDC3	-0.0599348	0.0799361	0.139871	0.000298236	0.0175959
387990	TOMM20L	-5.20093e-05	-0.147797	-0.147745	0.000298236	0.0175959
5194	PEX13	0.0757443	-0.0746425	-0.150387	0.000298236	0.0175959
91703	ACY3	0.0712985	-0.133334	-0.204632	0.000298236	0.0175959
23308	ICOSLG	0.0651034	-0.388777	-0.453881	0.000298236	0.0175959
773	CACNA1A	0.291232	-0.190795	-0.482027	0.000298236	0.0175959
100191040	C2CD4D	0.559954	0.0472716	-0.512682	0.000298236	0.0175959
56100	PCDHGB6	-0.695465	0.310005	1.00547	0.000331815	0.0177434
324	APC	0.0885495	0.78	0.69145	0.000331815	0.0177434
124739	USP43	-0.462047	0.0175211	0.479568	0.000331815	0.0177434
5138	PDE2A	-0.0525891	0.350244	0.402833	0.000331815	0.0177434
152015	ROPN1B	-0.0782872	0.309128	0.387415	0.000331815	0.0177434
9034	CCRL2	-0.116577	0.147205	0.263783	0.000331815	0.0177434
23155	CLCC1	-0.0916647	0.149838	0.241503	0.000331815	0.0177434
133418	EMB	-0.110719	0.101381	0.2121	0.000331815	0.0177434
64110	MAGEF1	-0.099569	0.0855049	0.185074	0.000331815	0.0177434
10069	RWDD2B	-0.0434681	0.131908	0.175376	0.000331815	0.0177434
54793	KCTD9	-0.105454	0.0548057	0.160259	0.000331815	0.0177434
56120	PCDHGB8P	-0.0420005	0.116647	0.158648	0.000331815	0.0177434
57571	CARNS1	0.0594347	0.194677	0.135242	0.000331815	0.0177434
54993	ZSCAN2	-0.220588	-0.356303	-0.135715	0.000331815	0.0177434
3419	IDH3A	0.0301814	-0.138015	-0.168196	0.000331815	0.0177434
8778	SIGLEC5	0.0994352	-0.0872509	-0.186686	0.000331815	0.0177434
10148	EBI3	0.0649188	-0.145198	-0.210117	0.000331815	0.0177434
5596	MAPK4	-0.147878	-0.368048	-0.22017	0.000331815	0.0177434
1117	CHI3L2	0.0667831	-0.171467	-0.23825	0.000331815	0.0177434
9057	SLC7A6	-0.0776763	-0.319811	-0.242134	0.000331815	0.0177434
23362	PSD3	-0.326175	-0.568651	-0.242476	0.000331815	0.0177434
64225	ATL2	0.148	-0.0999724	-0.247972	0.000331815	0.0177434
344454	AOX2P	-0.278219	-0.580116	-0.301897	0.000331815	0.0177434
54901	CDKAL1	-0.236329	-0.613115	-0.376786	0.000331815	0.0177434
56917	MEIS3	-0.15847	-0.542372	-0.383901	0.000331815	0.0177434
6656	SOX1	0.32224	-0.100393	-0.422633	0.000331815	0.0177434
4209	MEF2D	0.363588	-0.0600318	-0.423619	0.000331815	0.0177434
116085	SLC22A12	0.291361	-0.185095	-0.476455	0.000331815	0.0177434
64218	SEMA4A	-0.468934	0.00201946	0.470953	0.000368742	0.0187373
100128239	RP11-713P17.3	0.0200643	0.349227	0.329162	0.000368742	0.0187373
23129	PLXND1	-0.31409	-0.111277	0.202813	0.000368742	0.0187373
3868	KRT16	0.0505197	0.20507	0.154551	0.000368742	0.0187373
654320	SNORA8	-0.0595218	0.0744864	0.134008	0.000368742	0.0187373
84926	SPRYD3	0.0966583	-0.0556714	-0.15233	0.000368742	0.0187373
121006	FAM186A	0.0668254	-0.0999758	-0.166801	0.000368742	0.0187373
728	C5AR1	0.00117613	-0.166546	-0.167722	0.000368742	0.0187373
4131	MAP1B	-0.109704	-0.325085	-0.215381	0.000368742	0.0187373
400954	EML6	-0.0596564	-0.296891	-0.237234	0.000368742	0.0187373
7018	TF	-0.0655498	-0.329662	-0.264112	0.000368742	0.0187373
8711	TNK1	0.371857	0.0600843	-0.311773	0.000368742	0.0187373
22955	SCMH1	0.188285	-0.142404	-0.330689	0.000368742	0.0187373
57822	GRHL3	-0.0305565	-0.36565	-0.335094	0.000368742	0.0187373
3772	KCNJ15	0.208567	-0.159542	-0.368108	0.000368742	0.0187373
64921	CASD1	0.313234	-0.106595	-0.419828	0.000368742	0.0187373
105	ADARB2	-0.620556	0.769952	1.39051	0.000409304	0.0198625
2155	F7	-0.00618638	0.432574	0.43876	0.000409304	0.0198625
3909	LAMA3	0.211998	0.647622	0.435624	0.000409304	0.0198625
146664	MGAT5B	-0.565883	-0.200291	0.365592	0.000409304	0.0198625
64080	RBKS	0.0139082	0.338369	0.324461	0.000409304	0.0198625
1116	CHI3L1	0.123463	0.382597	0.259134	0.000409304	0.0198625
140876	FAM65C	-0.124851	0.0883649	0.213216	0.000409304	0.0198625
283174	MIR4697HG	-0.0725017	0.123164	0.195666	0.000409304	0.0198625
57558	USP35	-0.0479966	0.119016	0.167013	0.000409304	0.0198625
5047	PAEP	0.0587503	-0.0971481	-0.155898	0.000409304	0.0198625
54840	APTX	0.111269	-0.0559193	-0.167188	0.000409304	0.0198625
341116	MS4A10	0.0457923	-0.141994	-0.187787	0.000409304	0.0198625
9640	ZNF592	0.110322	-0.113982	-0.224304	0.000409304	0.0198625
975	CD81	0.433932	0.119306	-0.314627	0.000409304	0.0198625
154043	CNKSR3	0.205286	-0.16749	-0.372777	0.000409304	0.0198625
2705	GJB1	0.19181	-0.236292	-0.428102	0.000409304	0.0198625
51741	WWOX	-0.0881871	0.419781	0.507968	0.000453814	0.0207759
56124	PCDHB12	-0.0804563	0.218501	0.298957	0.000453814	0.0207759
2591	GALNT3	-0.127146	0.154224	0.281369	0.000453814	0.0207759
64123	ELTD1	-0.240219	0.00614709	0.246366	0.000453814	0.0207759
79828	METTL8	-0.198086	0.0295211	0.227607	0.000453814	0.0207759
10006	ABI1	-0.0299089	0.187178	0.217087	0.000453814	0.0207759
128954	GAB4	0.0694526	0.25925	0.189798	0.000453814	0.0207759
84281	C2orf88	0.310053	0.471027	0.160974	0.000453814	0.0207759
79991	OBFC1	0.0149384	0.156329	0.14139	0.000453814	0.0207759
162	AP1B1	0.00589372	0.146779	0.140885	0.000453814	0.0207759
23399	CTDNEP1	-0.0967954	0.035709	0.132504	0.000453814	0.0207759
801	CALM1	0.0731551	-0.066561	-0.139716	0.000453814	0.0207759
26539	OR10H1	0.0789507	-0.124646	-0.203597	0.000453814	0.0207759
6003	RGS13	-0.0413401	-0.271503	-0.230163	0.000453814	0.0207759
6343	SCT	0.222769	-0.0326252	-0.255394	0.000453814	0.0207759
202500	TCTE1	0.310064	0.00334965	-0.306714	0.000453814	0.0207759
60494	CCDC81	0.252103	-0.0789453	-0.331048	0.000453814	0.0207759
350383	GPR142	0.250127	-0.092858	-0.342985	0.000453814	0.0207759
5797	PTPRM	-0.20469	0.154165	0.358856	0.000502599	0.0213946
57540	PTCHD2	-0.10075	0.239793	0.340543	0.000502599	0.0213946
129450	TYW5	-0.168335	0.0684523	0.236787	0.000502599	0.0213946
149685	ADIG	0.0867273	0.252893	0.166166	0.000502599	0.0213946
4515	MTCP1	-0.0793197	0.0613818	0.140701	0.000502599	0.0213946
2132	EXT2	-0.173583	-0.323636	-0.150053	0.000502599	0.0213946
200942	KLHDC8B	0.105499	-0.0479057	-0.153405	0.000502599	0.0213946
50485	SMARCAL1	-0.158638	-0.316429	-0.15779	0.000502599	0.0213946
65992	DDRGK1	0.152208	-0.00966898	-0.161877	0.000502599	0.0213946
3375	IAPP	-0.0488659	-0.234982	-0.186116	0.000502599	0.0213946
8545	CGGBP1	0.224007	0.0314815	-0.192525	0.000502599	0.0213946
602	BCL3	0.149599	-0.0430284	-0.192628	0.000502599	0.0213946
83930	STARD3NL	0.0914578	-0.125704	-0.217162	0.000502599	0.0213946
64150	DIO3OS	0.0469456	-0.17595	-0.222896	0.000502599	0.0213946
5184	PEPD	-0.0292346	-0.264592	-0.235358	0.000502599	0.0213946
221718	LINC00518	0.113822	-0.125928	-0.23975	0.000502599	0.0213946
494141	LOC494141	0.258992	0.00651576	-0.252476	0.000502599	0.0213946
129642	MBOAT2	0.18954	-0.0793785	-0.268919	0.000502599	0.0213946
9717	SEC14L5	0.0820431	-0.194921	-0.276964	0.000502599	0.0213946
8805	TRIM24	0.0814041	-0.19559	-0.276994	0.000502599	0.0213946
128853	DUSP15	0.276057	-0.046878	-0.322935	0.000502599	0.0213946
157739	TDH	0.142631	-0.181249	-0.32388	0.000502599	0.0213946
323	APBB2	-0.101098	-0.437225	-0.336127	0.000502599	0.0213946
25981	DNAH1	0.270523	-0.0660024	-0.336525	0.000502599	0.0213946
51523	CXXC5	-0.195676	-0.659895	-0.46422	0.000502599	0.0213946
6531	SLC6A3	0.376755	-0.120592	-0.497347	0.000502599	0.0213946
6904	TBCD	-0.993341	0.214058	1.2074	0.000556019	0.022162
56106	PCDHGA10	-0.648921	0.384392	1.03331	0.000556019	0.022162
378805	LINC-PINT	0.361703	0.834209	0.472507	0.000556019	0.022162
79789	CLMN	-0.483357	-0.0258449	0.457512	0.000556019	0.022162
196385	DNAH10	-0.336557	0.0627362	0.399294	0.000556019	0.022162
51313	FAM198B	0.120199	0.509656	0.389457	0.000556019	0.022162
654364	NME1-NME2	-0.333766	0.0187844	0.352551	0.000556019	0.022162
219844	HYLS1	-0.303923	-0.00321214	0.300711	0.000556019	0.022162
387332	TBPL2	-0.289205	0.0077577	0.296963	0.000556019	0.022162
549	AUH	-0.00961851	0.271147	0.280765	0.000556019	0.022162
9197	SLC33A1	-0.0062501	0.259647	0.265897	0.000556019	0.022162
6579	SLCO1A2	0.160218	0.41006	0.249842	0.000556019	0.022162
126731	CCSAP	-0.094264	0.077096	0.17136	0.000556019	0.022162
9235	IL32	0.00204042	-0.161327	-0.163367	0.000556019	0.022162
79805	VASH2	0.0256251	-0.147222	-0.172847	0.000556019	0.022162
23137	SMC5	-0.0614683	-0.258462	-0.196993	0.000556019	0.022162
5911	RAP2A	-0.00473809	-0.207197	-0.202459	0.000556019	0.022162
8826	IQGAP1	0.0136281	-0.22447	-0.238098	0.000556019	0.022162
146433	IL34	0.151912	-0.108436	-0.260348	0.000556019	0.022162
79315	OR7E91P	0.251979	-0.0224673	-0.274447	0.000556019	0.022162
11061	LECT1	0.177195	-0.109197	-0.286392	0.000556019	0.022162
607	BCL9	-0.231668	-0.537001	-0.305333	0.000556019	0.022162
222659	PXT1	-0.0432771	-0.351101	-0.307824	0.000556019	0.022162
8844	KSR1	-0.270795	-0.579357	-0.308562	0.000556019	0.022162
207107	SFTA1P	0.158969	-0.155917	-0.314886	0.000556019	0.022162
8291	DYSF	0.0442575	-0.382545	-0.426803	0.000556019	0.022162
27239	GPR162	-0.0209511	0.355416	0.376367	0.000614449	0.0235713
134121	C5orf49	-0.0363202	0.30535	0.34167	0.000614449	0.0235713
80975	TMPRSS5	0.0200967	0.350867	0.33077	0.000614449	0.0235713
9270	ITGB1BP1	-0.258027	0.000721688	0.258749	0.000614449	0.0235713
5550	PREP	0.135987	0.391619	0.255632	0.000614449	0.0235713
135114	HINT3	-0.154185	0.0881018	0.242287	0.000614449	0.0235713
200958	MUC20	-0.274357	-0.104733	0.169624	0.000614449	0.0235713
9388	LIPG	0.111914	0.279596	0.167682	0.000614449	0.0235713
100170227	SNAR-D	-0.0544484	0.0899501	0.144398	0.000614449	0.0235713
344805	TMPRSS7	0.109193	-0.0189684	-0.128162	0.000614449	0.0235713
9328	GTF3C5	0.027654	-0.108283	-0.135937	0.000614449	0.0235713
56666	PANX2	0.144288	-0.0508272	-0.195115	0.000614449	0.0235713
728409	C21orf54	0.179289	-0.063357	-0.242646	0.000614449	0.0235713
90011	KIR3DX1	0.311411	-0.00784535	-0.319256	0.000614449	0.0235713
2702	GJA5	0.155389	-0.261377	-0.416766	0.000614449	0.0235713
8785	MATN4	-0.312868	0.178343	0.491211	0.000678298	0.0244275
5179	PENK	-0.260535	0.181656	0.442191	0.000678298	0.0244275
63982	ANO3	-0.368181	-0.0966568	0.271524	0.000678298	0.0244275
81875	ISG20L2	-0.208704	0.0570626	0.265766	0.000678298	0.0244275
93654	ST7-AS2	0.0307532	0.28419	0.253437	0.000678298	0.0244275
100216001	LINC00704	-0.125407	0.12251	0.247917	0.000678298	0.0244275
30835	CD209	-0.0747656	0.141889	0.216655	0.000678298	0.0244275
64968	MRPS6	-0.0256903	0.182718	0.208409	0.000678298	0.0244275
6526	SLC5A3	-0.0257003	0.182688	0.208388	0.000678298	0.0244275
57189	KIAA1147	0.180404	0.369771	0.189367	0.000678298	0.0244275
84815	MGC12916	-0.0118555	0.171473	0.183328	0.000678298	0.0244275
170689	ADAMTS15	0.0329179	0.21561	0.182692	0.000678298	0.0244275
22950	SLC4A1AP	-0.0497635	0.129506	0.179269	0.000678298	0.0244275
81851	KRTAP1-1	-0.0481777	0.127663	0.175841	0.000678298	0.0244275
84941	HSH2D	-0.142816	0.0289091	0.171725	0.000678298	0.0244275
26747	NUFIP1	-0.05333	-0.181441	-0.128111	0.000678298	0.0244275
10492	SYNCRIP	-0.0420861	-0.1723	-0.130214	0.000678298	0.0244275
162540	SPPL2C	0.0381623	-0.151838	-0.19	0.000678298	0.0244275
387273	KRTAP5-10	0.002246	-0.215594	-0.21784	0.000678298	0.0244275
1822	ATN1	0.205709	-0.054713	-0.260422	0.000678298	0.0244275
312	ANXA13	-0.0620727	-0.334976	-0.272903	0.000678298	0.0244275
30811	HUNK	0.112555	-0.183226	-0.295782	0.000678298	0.0244275
158067	AK8	-0.147007	-0.45642	-0.309413	0.000678298	0.0244275
9912	ARHGAP44	-0.0143979	-0.350513	-0.336115	0.000678298	0.0244275
84804	MFSD9	0.0897055	-0.255242	-0.344947	0.000678298	0.0244275
4854	NOTCH3	0.322323	-0.129566	-0.451889	0.000678298	0.0244275
5046	PCSK6	-0.674934	-0.0916551	0.583279	0.000747994	0.0255173
51704	GPRC5B	0.147202	0.523789	0.376588	0.000747994	0.0255173
5817	PVR	-0.031952	0.304929	0.336881	0.000747994	0.0255173
7068	THRB	0.187254	0.520291	0.333038	0.000747994	0.0255173
284798	RP4-738P15.1	-0.163451	0.151015	0.314466	0.000747994	0.0255173
3177	SLC29A2	-0.199299	0.0508773	0.250176	0.000747994	0.0255173
56922	MCCC1	-0.0248465	0.216241	0.241087	0.000747994	0.0255173
112755	STX1B	-0.12104	0.112511	0.233551	0.000747994	0.0255173
92797	HELB	-0.0901105	0.134738	0.224848	0.000747994	0.0255173
29920	PYCR2	0.0144966	0.235014	0.220518	0.000747994	0.0255173
6869	TACR1	0.101306	0.271509	0.170202	0.000747994	0.0255173
23581	CASP14	0.0312473	0.189501	0.158253	0.000747994	0.0255173
55227	LRRC1	0.115162	0.260555	0.145393	0.000747994	0.0255173
724102	SNHG4	-0.222244	-0.36184	-0.139596	0.000747994	0.0255173
57471	ERMN	0.0761708	-0.0671588	-0.14333	0.000747994	0.0255173
79444	BIRC7	0.147733	0.00317531	-0.144558	0.000747994	0.0255173
83983	TSSK6	0.118922	-0.0265311	-0.145453	0.000747994	0.0255173
6626	SNRPA	0.0355718	-0.150881	-0.186453	0.000747994	0.0255173
441476	C9orf173	0.144147	-0.0447866	-0.188934	0.000747994	0.0255173
4145	MATK	-0.0279847	-0.240095	-0.212111	0.000747994	0.0255173
266977	GPR110	0.0866764	-0.134082	-0.220758	0.000747994	0.0255173
126204	NLRP13	0.10252	-0.202644	-0.305164	0.000747994	0.0255173
26298	EHF	0.415281	0.0514715	-0.36381	0.000747994	0.0255173
54102	CLIC6	-0.274555	0.50307	0.777625	0.000824003	0.0265252
9022	CLIC3	-0.0364706	0.513827	0.550298	0.000824003	0.0265252
7287	TULP1	-0.304713	0.19399	0.498703	0.000824003	0.0265252
84985	FAM83A	-0.24587	0.14619	0.39206	0.000824003	0.0265252
151112	ZSWIM2	0.207033	0.52382	0.316787	0.000824003	0.0265252
60370	AVPI1	-0.202893	0.0174117	0.220305	0.000824003	0.0265252
100132464	FAM99B	-0.120652	0.0888883	0.209541	0.000824003	0.0265252
123283	TARSL2	0.0292474	0.234369	0.205122	0.000824003	0.0265252
1308	COL17A1	-0.050528	0.116645	0.167173	0.000824003	0.0265252
3364	HUS1	-0.0530284	0.109377	0.162406	0.000824003	0.0265252
8417	STX7	0.0878971	0.24854	0.160642	0.000824003	0.0265252
54187	NANS	0.0858266	0.228624	0.142797	0.000824003	0.0265252
4839	NOP2	0.158348	0.00591114	-0.152437	0.000824003	0.0265252
113828	FAM83F	0.220248	0.0488428	-0.171405	0.000824003	0.0265252
23062	GGA2	4.52163e-05	-0.172349	-0.172394	0.000824003	0.0265252
25920	NELFB	-0.091652	-0.264123	-0.172471	0.000824003	0.0265252
64783	RBM15	-0.0419935	-0.229219	-0.187226	0.000824003	0.0265252
23413	NCS1	-0.0757068	-0.264609	-0.188902	0.000824003	0.0265252
55152	DALRD3	0.208694	0.0159207	-0.192773	0.000824003	0.0265252
56673	C11orf16	0.231532	-0.0399777	-0.271509	0.000824003	0.0265252
55748	CNDP2	-0.0408252	-0.352075	-0.31125	0.000824003	0.0265252
80761	UPK3B	0.248562	-0.117263	-0.365825	0.000824003	0.0265252
64098	PARVG	-0.0944861	-0.686946	-0.59246	0.000824003	0.0265252
25759	SHC2	0.150044	-0.447008	-0.597052	0.000824003	0.0265252
392617	ELFN1	-0.435408	0.328795	0.764203	0.000906809	0.0278514
23295	MGRN1	-0.30395	0.158133	0.462083	0.000906809	0.0278514
10904	BLCAP	-0.0693545	0.377365	0.44672	0.000906809	0.0278514
375035	SFT2D2	0.250392	0.664613	0.414221	0.000906809	0.0278514
285696	AC091878.1	-0.137283	0.0948058	0.232089	0.000906809	0.0278514
57616	TSHZ3	-0.132353	0.0932004	0.225553	0.000906809	0.0278514
6915	TBXA2R	-0.0776535	0.115396	0.193049	0.000906809	0.0278514
10935	PRDX3	-0.125547	0.0504353	0.175982	0.000906809	0.0278514
22984	PDCD11	-0.156791	0.0017654	0.158556	0.000906809	0.0278514
222166	MTURN	-0.156863	-0.0226184	0.134244	0.000906809	0.0278514
9514	GAL3ST1	-0.0510084	0.0794605	0.130469	0.000906809	0.0278514
1503	CTPS1	0.00134742	-0.158253	-0.1596	0.000906809	0.0278514
3669	ISG20	-0.0886818	-0.255609	-0.166927	0.000906809	0.0278514
55788	LMBRD1	0.0122428	-0.161695	-0.173938	0.000906809	0.0278514
2036	EPB41L1	-0.0975225	-0.324709	-0.227186	0.000906809	0.0278514
80168	MOGAT2	0.20019	-0.0408613	-0.241052	0.000906809	0.0278514
150094	SIK1	-0.0136858	-0.271456	-0.25777	0.000906809	0.0278514
90060	CCDC120	0.249573	-0.0139169	-0.26349	0.000906809	0.0278514
134145	FAM173B	0.0478459	-0.223063	-0.270909	0.000906809	0.0278514
10586	MAB21L2	0.256013	-0.0971191	-0.353132	0.000906809	0.0278514
54596	L1TD1	0.218622	-0.151375	-0.369997	0.000906809	0.0278514
4241	MFI2	-0.112884	-0.546668	-0.433783	0.000906809	0.0278514
3780	KCNN1	0.142029	-0.388873	-0.530902	0.000906809	0.0278514
7710	ZNF154	0.193204	-0.37604	-0.569244	0.000906809	0.0278514
862	RUNX1T1	0.48544	-0.089216	-0.574656	0.000906809	0.0278514
57453	DSCAML1	-0.0628279	0.584197	0.647025	0.000996939	0.0291879
55079	FEZF2	-0.380629	0.0463968	0.427025	0.000996939	0.0291879
3351	HTR1B	-0.227987	0.0669978	0.294985	0.000996939	0.0291879
81492	RSPH6A	-0.268256	-0.0256927	0.242564	0.000996939	0.0291879
147184	TMEM99	0.171671	0.373776	0.202105	0.000996939	0.0291879
23507	LRRC8B	0.184536	0.381021	0.196485	0.000996939	0.0291879
125150	ZSWIM7	-0.0256562	0.169512	0.195168	0.000996939	0.0291879
57018	CCNL1	-0.0888096	0.0903746	0.179184	0.000996939	0.0291879
401505	TOMM5	-0.0389812	0.131668	0.170649	0.000996939	0.0291879
221458	KIF6	0.193822	0.338475	0.144653	0.000996939	0.0291879
466	ATF1	0.0183461	0.156597	0.138251	0.000996939	0.0291879
83881	MIXL1	-0.178675	-0.310809	-0.132134	0.000996939	0.0291879
9188	DDX21	0.030967	-0.121936	-0.152903	0.000996939	0.0291879
4620	MYH2	0.124191	-0.0413145	-0.165505	0.000996939	0.0291879
29078	NDUFAF4	0.099835	-0.074767	-0.174602	0.000996939	0.0291879
4778	NFE2	-0.0557834	-0.233434	-0.17765	0.000996939	0.0291879
56971	CEACAM19	0.0413134	-0.136716	-0.178029	0.000996939	0.0291879
339403	RXFP4	0.200783	-0.00600442	-0.206787	0.000996939	0.0291879
2052	EPHX1	-0.22319	-0.483184	-0.259994	0.000996939	0.0291879
338328	GPIHBP1	0.0817119	-0.246878	-0.32859	0.000996939	0.0291879
56963	RGMA	-0.0803023	-0.429918	-0.349615	0.000996939	0.0291879
8645	KCNK5	-0.0539067	-0.426376	-0.372469	0.000996939	0.0291879
56099	PCDHGB7	-0.572239	0.329304	0.901543	0.00109494	0.0298092
57338	JPH3	-0.347158	0.362604	0.709762	0.00109494	0.0298092
145814	PGPEP1L	-0.0771244	0.595228	0.672353	0.00109494	0.0298092
9764	KIAA0513	0.0682846	0.654675	0.586391	0.00109494	0.0298092
148229	ATP8B3	-0.0935387	0.44942	0.542958	0.00109494	0.0298092
25893	TRIM58	0.146658	0.686337	0.539679	0.00109494	0.0298092
6891	TAP2	0.19018	0.689619	0.499439	0.00109494	0.0298092
22997	IGSF9B	-0.0393872	0.422988	0.462375	0.00109494	0.0298092
1838	DTNB	-0.311524	-0.0303509	0.281173	0.00109494	0.0298092
1717	DHCR7	0.0151602	0.289414	0.274254	0.00109494	0.0298092
23642	SNHG1	-0.0208464	0.236873	0.257719	0.00109494	0.0298092
10249	GLYAT	-0.141416	0.115374	0.25679	0.00109494	0.0298092
115572	FAM46B	-0.199411	0.019055	0.218466	0.00109494	0.0298092
266743	NPAS4	-0.114753	0.102322	0.217075	0.00109494	0.0298092
10491	CRTAP	-0.0273445	0.188493	0.215838	0.00109494	0.0298092
63967	CLSPN	-0.132957	0.0821888	0.215146	0.00109494	0.0298092
4904	YBX1	0.131815	0.332836	0.201021	0.00109494	0.0298092
93185	IGSF8	-0.184519	0.00121974	0.185739	0.00109494	0.0298092
7703	PCGF2	0.070759	0.248045	0.177286	0.00109494	0.0298092
5831	PYCR1	-0.171369	0.00504732	0.176416	0.00109494	0.0298092
51763	INPP5K	-0.0364917	0.1391	0.175592	0.00109494	0.0298092
5304	PIP	-0.168652	-0.0138588	0.154793	0.00109494	0.0298092
158219	TTC39B	-0.109317	0.0377388	0.147056	0.00109494	0.0298092
11059	WWP1	0.216102	0.348284	0.132183	0.00109494	0.0298092
58538	MPP4	-0.0788555	-0.210231	-0.131376	0.00109494	0.0298092
84649	DGAT2	-0.0691207	-0.207616	-0.138495	0.00109494	0.0298092
84164	ASCC2	0.096405	-0.0497767	-0.146182	0.00109494	0.0298092
399669	ZNF321P	0.0123227	-0.151246	-0.163569	0.00109494	0.0298092
327	APEH	0.210052	0.0266378	-0.183414	0.00109494	0.0298092
389538	MGC72080	0.00807633	-0.202639	-0.210715	0.00109494	0.0298092
64096	GFRA4	0.0194734	-0.205873	-0.225347	0.00109494	0.0298092
23286	WWC1	0.0131964	-0.223022	-0.236219	0.00109494	0.0298092
66035	SLC2A11	0.141641	-0.0948164	-0.236458	0.00109494	0.0298092
2525	FUT3	0.0213236	-0.253117	-0.27444	0.00109494	0.0298092
56923	NMUR2	0.0134594	-0.264187	-0.277646	0.00109494	0.0298092
1611	DAP	0.0602257	-0.242043	-0.302268	0.00109494	0.0298092
23430	TPSD1	-0.103949	-0.458319	-0.35437	0.00109494	0.0298092
7205	TRIP6	0.225574	-0.137342	-0.362916	0.00109494	0.0298092
1137	CHRNA4	0.358049	-0.0709934	-0.429043	0.00109494	0.0298092
131890	GRK7	0.166298	-0.478777	-0.645075	0.00109494	0.0298092
56105	PCDHGA11	-0.547125	0.236301	0.783425	0.00120141	0.0310115
84319	CMSS1	-0.118026	0.654728	0.772754	0.00120141	0.0310115
57717	PCDHB16	-0.125185	0.447746	0.572931	0.00120141	0.0310115
9603	NFE2L3	0.258883	0.731696	0.472813	0.00120141	0.0310115
125115	KRT40	-0.118282	0.249002	0.367284	0.00120141	0.0310115
79442	LRRC2	-0.138114	0.128704	0.266818	0.00120141	0.0310115
730112	FAM166B	-0.0474904	0.215	0.262491	0.00120141	0.0310115
123103	KLHL33	-0.206558	0.0522124	0.258771	0.00120141	0.0310115
10800	CYSLTR1	0.0567234	0.260196	0.203472	0.00120141	0.0310115
6130	RPL7A	-0.0664765	0.0895567	0.156033	0.00120141	0.0310115
3936	LCP1	0.178887	0.322274	0.143387	0.00120141	0.0310115
130340	AP1S3	-0.130036	0.00959535	0.139631	0.00120141	0.0310115
64983	MRPL32	0.119409	-0.0080299	-0.127439	0.00120141	0.0310115
414926	LINC00593	-0.0309907	-0.16021	-0.12922	0.00120141	0.0310115
5382	PMS2P4	0.103478	-0.0278823	-0.13136	0.00120141	0.0310115
8318	CDC45	0.0289117	-0.113055	-0.141967	0.00120141	0.0310115
875	CBS	-0.110166	-0.259319	-0.149152	0.00120141	0.0310115
1854	DUT	0.0330586	-0.139477	-0.172535	0.00120141	0.0310115
566	AZU1	0.014668	-0.160414	-0.175082	0.00120141	0.0310115
79745	CLIP4	-0.178792	-0.359444	-0.180652	0.00120141	0.0310115
25979	DHRS7B	-0.109421	-0.304562	-0.195141	0.00120141	0.0310115
79679	VTCN1	0.340595	0.144784	-0.195811	0.00120141	0.0310115
150280	HORMAD2	0.169888	-0.0494964	-0.219384	0.00120141	0.0310115
10650	SLMO1	-0.0618182	-0.387696	-0.325877	0.00120141	0.0310115
54438	GFOD1	0.326029	-0.105478	-0.431508	0.00120141	0.0310115
4831	NME2	-0.301462	0.014809	0.316271	0.00131697	0.0322774
3024	HIST1H1A	0.496565	0.7662	0.269635	0.00131697	0.0322774
254013	METTL20	-0.220438	0.012649	0.233087	0.00131697	0.0322774
388533	KRTDAP	0.0847299	0.306357	0.221627	0.00131697	0.0322774
100033814	SNORD115-40	-0.0835511	0.112904	0.196455	0.00131697	0.0322774
59341	TRPV4	0.14612	0.340346	0.194226	0.00131697	0.0322774
9455	HOMER2	0.0172181	0.197319	0.180101	0.00131697	0.0322774
388610	TRNP1	0.0233899	0.199211	0.175821	0.00131697	0.0322774
64417	C5orf28	-0.104421	0.0446823	0.149103	0.00131697	0.0322774
59084	ENPP5	-0.0297952	0.109698	0.139493	0.00131697	0.0322774
56948	SDR39U1	0.088788	-0.0405841	-0.129372	0.00131697	0.0322774
8394	PIP5K1A	0.0625208	-0.076238	-0.138759	0.00131697	0.0322774
3183	HNRNPC	0.0938398	-0.0458822	-0.139722	0.00131697	0.0322774
645455	CEP170P1	0.0944451	-0.0609609	-0.155406	0.00131697	0.0322774
2969	GTF2I	-0.0595521	-0.22202	-0.162468	0.00131697	0.0322774
2014	EMP3	0.126671	-0.050529	-0.1772	0.00131697	0.0322774
51066	SSUH2	0.190313	0.00994933	-0.180364	0.00131697	0.0322774
51083	GAL	-0.025506	-0.219571	-0.194065	0.00131697	0.0322774
4889	NPY5R	0.186023	-0.0199126	-0.205935	0.00131697	0.0322774
100169750	PRINS	-0.0684475	-0.278819	-0.210371	0.00131697	0.0322774
1234	CCR5	0.210427	-0.00121757	-0.211644	0.00131697	0.0322774
127062	OR2M3	0.133206	-0.0843952	-0.217601	0.00131697	0.0322774
391013	PLA2G2C	0.216372	-0.0221575	-0.23853	0.00131697	0.0322774
55287	TMEM40	0.070706	-0.171193	-0.241899	0.00131697	0.0322774
72	ACTG2	0.102734	-0.182129	-0.284864	0.00131697	0.0322774
728819	LOC728819	0.16696	-0.132161	-0.29912	0.00131697	0.0322774
64841	GNPNAT1	0.168368	-0.165278	-0.333646	0.00131697	0.0322774
79977	GRHL2	0.260379	-0.0824293	-0.342808	0.00131697	0.0322774
6662	SOX9	-0.00728455	-0.49713	-0.489845	0.00131697	0.0322774
401127	LOC401127	-0.0351851	0.531089	0.566274	0.00144227	0.034017
285093	CXXC11	-0.0856932	0.343222	0.428916	0.00144227	0.034017
100132111	LOC100132111	-0.401996	-0.0453524	0.356643	0.00144227	0.034017
2997	GYS1	-0.298962	-0.0466265	0.252335	0.00144227	0.034017
51406	NOL7	-0.11445	0.0546421	0.169092	0.00144227	0.034017
8915	BCL10	-0.0800264	0.0817219	0.161748	0.00144227	0.034017
83538	TTC25	0.0647666	0.193123	0.128356	0.00144227	0.034017
5595	MAPK3	0.0912308	-0.0365943	-0.127825	0.00144227	0.034017
26140	TTLL3	-0.0217271	-0.155276	-0.133549	0.00144227	0.034017
123876	ACSM2A	-0.0383489	-0.172551	-0.134202	0.00144227	0.034017
729238	SFTPA2	-0.0129281	-0.163048	-0.15012	0.00144227	0.034017
92421	CHMP4C	-0.0735682	-0.230757	-0.157188	0.00144227	0.034017
7112	TMPO	0.0548314	-0.121499	-0.176331	0.00144227	0.034017
2766	GMPR	-0.0494159	-0.230822	-0.181406	0.00144227	0.034017
1087	CEACAM7	0.0552024	-0.135051	-0.190254	0.00144227	0.034017
284439	SLC25A42	0.169535	-0.0322447	-0.201779	0.00144227	0.034017
150135	LINC00479	0.103773	-0.120191	-0.223963	0.00144227	0.034017
10954	PDIA5	-0.0313549	-0.2814	-0.250045	0.00144227	0.034017
9177	HTR3B	0.0437647	-0.246357	-0.290122	0.00144227	0.034017
23406	COTL1	-0.197537	-0.499582	-0.302045	0.00144227	0.034017
2824	GPM6B	-0.0312956	-0.366377	-0.335081	0.00144227	0.034017
10107	TRIM10	0.258798	-0.0876496	-0.346448	0.00144227	0.034017
53342	IL17D	0.253302	-0.104759	-0.358061	0.00144227	0.034017
2171	FABP5	-0.0664131	-0.443487	-0.377074	0.00144227	0.034017
4651	MYO10	-0.270662	-0.707729	-0.437067	0.00144227	0.034017
7148	TNXB	0.0689394	-1.08786	-1.1568	0.00144227	0.034017
56477	CCL28	-0.461049	0.563697	1.02475	0.00157802	0.0355348
55809	TRERF1	0.152037	0.667071	0.515034	0.00157802	0.0355348
1301	COL11A1	-0.151412	0.216354	0.367767	0.00157802	0.0355348
1128	CHRM1	0.00917705	0.324324	0.315147	0.00157802	0.0355348
22928	SEPHS2	-0.191817	0.122052	0.313869	0.00157802	0.0355348
285641	SLC36A3	-0.158327	0.148216	0.306543	0.00157802	0.0355348
11047	ADRM1	-0.157557	0.112797	0.270354	0.00157802	0.0355348
727936	GXYLT2	-0.0367037	0.209058	0.245762	0.00157802	0.0355348
84931	LINC01101	0.0698966	0.295783	0.225886	0.00157802	0.0355348
25861	DFNB31	-0.226258	-0.00674459	0.219513	0.00157802	0.0355348
55013	CCDC109B	-0.241439	-0.0402149	0.201224	0.00157802	0.0355348
22902	RUFY3	-0.0858513	0.0791872	0.165038	0.00157802	0.0355348
10048	RANBP9	0.0824842	0.227193	0.144709	0.00157802	0.0355348
149076	ZNF362	0.0610075	0.204054	0.143047	0.00157802	0.0355348
148808	MFSD4	-0.0368734	-0.193338	-0.156465	0.00157802	0.0355348
79000	AUNIP	0.0728112	-0.0845302	-0.157341	0.00157802	0.0355348
339568	RP4-705O1.1	0.149357	-0.0182743	-0.167631	0.00157802	0.0355348
1143	CHRNB4	0.00172696	-0.167023	-0.16875	0.00157802	0.0355348
677798	SNORA9	-0.104152	-0.282687	-0.178535	0.00157802	0.0355348
84332	DYDC2	-0.100127	-0.297657	-0.197529	0.00157802	0.0355348
126208	ZNF787	0.0994613	-0.117849	-0.217311	0.00157802	0.0355348
949	SCARB1	0.144817	-0.110464	-0.255281	0.00157802	0.0355348
55298	RNF121	0.0874719	-0.182571	-0.270043	0.00157802	0.0355348
641638	SNHG6	0.000884178	-0.27141	-0.272295	0.00157802	0.0355348
11187	PKP3	0.325819	0.0448251	-0.280994	0.00157802	0.0355348
2170	FABP3	-0.0941339	-0.389519	-0.295385	0.00157802	0.0355348
5754	PTK7	-0.189761	-0.487663	-0.297902	0.00157802	0.0355348
8913	CACNA1G	0.206413	-0.174458	-0.380872	0.00157802	0.0355348
2263	FGFR2	0.133648	-0.257719	-0.391366	0.00157802	0.0355348
64788	LMF1	-0.184609	-0.707262	-0.522653	0.00157802	0.0355348
29	ABR	0.212719	-0.655326	-0.868046	0.00157802	0.0355348
9625	AATK	0.0120959	0.806159	0.794063	0.00172496	0.0369981
1996	ELAVL4	-0.131594	0.588029	0.719623	0.00172496	0.0369981
9480	ONECUT2	-0.353522	0.258325	0.611847	0.00172496	0.0369981
26167	PCDHB5	-0.19131	0.331071	0.52238	0.00172496	0.0369981
100133612	LINC01134	-0.102026	0.391771	0.493797	0.00172496	0.0369981
8418	CMAHP	-0.485977	-0.0508745	0.435103	0.00172496	0.0369981
648691	LOC648691	-0.101484	0.164297	0.265782	0.00172496	0.0369981
9462	RASAL2	0.00041392	0.265408	0.264994	0.00172496	0.0369981
148137	C19orf55	-0.121641	0.131178	0.252819	0.00172496	0.0369981
11126	CD160	-0.116059	0.13326	0.249319	0.00172496	0.0369981
55281	TMEM140	-0.144914	0.0894236	0.234338	0.00172496	0.0369981
11316	COPE	-0.199519	0.00766251	0.207181	0.00172496	0.0369981
285958	SNHG15	0.12903	0.325072	0.196042	0.00172496	0.0369981
51691	LSM8	-0.10329	0.0690422	0.172332	0.00172496	0.0369981
118980	SFXN2	-0.211843	-0.0531411	0.158702	0.00172496	0.0369981
84842	HPDL	-0.142134	-0.272525	-0.130391	0.00172496	0.0369981
10616	RBCK1	0.110166	-0.0286368	-0.138802	0.00172496	0.0369981
79896	THNSL1	0.115651	-0.043944	-0.159595	0.00172496	0.0369981
54329	GPR85	-0.149643	-0.321303	-0.17166	0.00172496	0.0369981
58497	PRUNE	0.0217157	-0.168243	-0.189959	0.00172496	0.0369981
55311	ZNF444	-0.0659479	-0.26203	-0.196083	0.00172496	0.0369981
83636	C19orf12	0.198051	-0.00212962	-0.200181	0.00172496	0.0369981
55144	LRRC8D	-0.226187	-0.427005	-0.200817	0.00172496	0.0369981
125981	ACER1	0.201185	-0.00757834	-0.208763	0.00172496	0.0369981
440359	YBX3P1	0.201119	-0.01515	-0.216269	0.00172496	0.0369981
79947	DHDDS	0.219754	-0.00584601	-0.2256	0.00172496	0.0369981
1029	CDKN2A	0.213979	-0.0116981	-0.225677	0.00172496	0.0369981
387700	SLC16A12	0.0847837	-0.31971	-0.404493	0.00172496	0.0369981
220001	VWCE	0.0922575	-0.324689	-0.416946	0.00172496	0.0369981
2696	GIPR	-0.127644	-0.553435	-0.425791	0.00172496	0.0369981
863	CBFA2T3	-0.102682	-1.48096	-1.37828	0.00172496	0.0369981
26047	CNTNAP2	-0.493765	0.290379	0.784144	0.00188387	0.038902
89927	C16orf45	-0.134665	0.39667	0.531335	0.00188387	0.038902
57642	COL20A1	-0.417086	0.0646572	0.481743	0.00188387	0.038902
9576	SPAG6	-0.208904	0.167019	0.375923	0.00188387	0.038902
23302	WSCD1	-0.471427	-0.111314	0.360112	0.00188387	0.038902
221545	C6orf136	-0.169213	0.130853	0.300066	0.00188387	0.038902
64170	CARD9	-0.0077358	0.25544	0.263176	0.00188387	0.038902
6047	RNF4	0.045657	0.269559	0.223902	0.00188387	0.038902
55884	WSB2	-0.0496212	0.139247	0.188868	0.00188387	0.038902
7376	NR1H2	-0.115903	0.0678877	0.18379	0.00188387	0.038902
114900	C1QTNF4	-0.120465	0.0369794	0.157444	0.00188387	0.038902
169166	SNX31	0.186684	0.336434	0.14975	0.00188387	0.038902
11027	LILRA2	-0.136707	0.00891962	0.145627	0.00188387	0.038902
54808	DYM	-0.0524104	0.0828474	0.135258	0.00188387	0.038902
353	APRT	-0.0641881	0.0634168	0.127605	0.00188387	0.038902
526	ATP6V1B2	0.0563342	-0.0752367	-0.131571	0.00188387	0.038902
6794	STK11	0.117118	-0.0171749	-0.134293	0.00188387	0.038902
1033	CDKN3	0.167574	0.0218285	-0.145746	0.00188387	0.038902
25824	PRDX5	-0.0259733	-0.201299	-0.175326	0.00188387	0.038902
100033812	SNORD115-38	0.15427	-0.0301396	-0.184409	0.00188387	0.038902
79587	CARS2	-0.12958	-0.336921	-0.207341	0.00188387	0.038902
196	AHR	-0.083704	-0.293337	-0.209632	0.00188387	0.038902
27063	ANKRD1	-0.00603861	-0.225709	-0.21967	0.00188387	0.038902
220107	DLEU7	0.00447423	-0.226139	-0.230613	0.00188387	0.038902
6433	SFSWAP	0.269572	0.0262284	-0.243344	0.00188387	0.038902
197257	LDHD	-0.0177746	-0.276639	-0.258864	0.00188387	0.038902
3903	LAIR1	-0.0973596	-0.364397	-0.267037	0.00188387	0.038902
1588	CYP19A1	0.0565494	-0.228576	-0.285125	0.00188387	0.038902
6279	S100A8	0.347115	0.0536302	-0.293485	0.00188387	0.038902
79033	ERI3	0.412144	0.075989	-0.336155	0.00188387	0.038902
6663	SOX10	0.0215743	-0.449194	-0.470768	0.00188387	0.038902
25791	NGEF	-0.139552	0.26206	0.401612	0.00205558	0.0402631
5091	PC	0.0595288	0.401906	0.342377	0.00205558	0.0402631
5989	RFX1	-0.349906	-0.0179109	0.331995	0.00205558	0.0402631
55553	SOX6	0.181297	0.500885	0.319588	0.00205558	0.0402631
4956	ODF1	-0.0658517	0.231467	0.297318	0.00205558	0.0402631
2299	FOXI1	-0.131476	0.122636	0.254112	0.00205558	0.0402631
9895	TECPR2	-0.0407375	0.20964	0.250378	0.00205558	0.0402631
51206	GP6	-0.0622915	0.185989	0.24828	0.00205558	0.0402631
92960	PEX11G	-0.0391616	0.18885	0.228011	0.00205558	0.0402631
143	PARP4	0.0264326	0.250356	0.223923	0.00205558	0.0402631
7739	ZNF185	0.055427	0.267302	0.211875	0.00205558	0.0402631
11045	UPK1A	-0.0979601	0.103755	0.201716	0.00205558	0.0402631
8178	ELL	0.10417	0.294843	0.190673	0.00205558	0.0402631
9554	SEC22B	0.0827655	0.26947	0.186705	0.00205558	0.0402631
89845	ABCC10	-0.0956001	0.0898704	0.185471	0.00205558	0.0402631
339745	SPOPL	0.0327786	0.210059	0.17728	0.00205558	0.0402631
55775	TDP1	-0.0271533	0.146681	0.173834	0.00205558	0.0402631
132660	LIN54	-0.029137	0.132153	0.16129	0.00205558	0.0402631
23304	UBR2	0.0434571	0.197566	0.154109	0.00205558	0.0402631
4853	NOTCH2	-0.00132598	0.143911	0.145237	0.00205558	0.0402631
386684	KRTAP12-4	0.0343409	-0.102002	-0.136343	0.00205558	0.0402631
150572	SMYD1	0.0762159	-0.0809703	-0.157186	0.00205558	0.0402631
576	BAI2	0.0453246	-0.118462	-0.163786	0.00205558	0.0402631
112802	KRT71	-0.00482854	-0.171673	-0.166844	0.00205558	0.0402631
401491	VLDLR-AS1	0.00991764	-0.164414	-0.174332	0.00205558	0.0402631
113278	SLC52A3	0.145328	-0.0392305	-0.184559	0.00205558	0.0402631
100144596	LINC00029	0.163784	-0.0455813	-0.209366	0.00205558	0.0402631
4599	MX1	-0.0875746	-0.329268	-0.241694	0.00205558	0.0402631
9590	AKAP12	0.133764	-0.120588	-0.254353	0.00205558	0.0402631
7436	VLDLR	-0.123343	-0.397213	-0.27387	0.00205558	0.0402631
1639	DCTN1	0.00303654	-0.284393	-0.28743	0.00205558	0.0402631
4891	SLC11A2	0.302588	0.00238211	-0.300206	0.00205558	0.0402631
100131187	TSTD1	0.268046	-0.042782	-0.310828	0.00205558	0.0402631
4583	MUC2	0.206619	-0.117883	-0.324502	0.00205558	0.0402631
100130238	LOC100130238	0.300833	-0.0300295	-0.330863	0.00205558	0.0402631
55024	BANK1	0.449966	0.0276358	-0.422331	0.00205558	0.0402631
58530	LY6G6D	0.557331	-0.0172495	-0.574581	0.00205558	0.0402631
873	CBR1	-0.351553	0.382557	0.73411	0.00224094	0.0411143
79755	ZNF750	-0.485018	-0.0383464	0.446671	0.00224094	0.0411143
11243	PMF1	-0.385258	0.0532531	0.438511	0.00224094	0.0411143
23245	ASTN2	0.163713	0.535239	0.371527	0.00224094	0.0411143
23443	SLC35A3	-0.183996	0.0643921	0.248388	0.00224094	0.0411143
56129	PCDHB7	-0.00115353	0.246097	0.247251	0.00224094	0.0411143
4041	LRP5	0.631636	0.86436	0.232724	0.00224094	0.0411143
6281	S100A10	-0.199035	0.0306198	0.229654	0.00224094	0.0411143
132430	PABPC4L	0.0747352	0.292002	0.217267	0.00224094	0.0411143
3238	HOXD12	-0.148227	0.0627182	0.210945	0.00224094	0.0411143
9063	PIAS2	-0.129595	0.0752017	0.204797	0.00224094	0.0411143
150082	LCA5L	-0.0708223	0.109386	0.180209	0.00224094	0.0411143
83758	RBP5	-0.0502327	0.116694	0.166927	0.00224094	0.0411143
5739	PTGIR	-0.0776918	0.0835679	0.16126	0.00224094	0.0411143
867	CBL	-0.209811	-0.0493901	0.16042	0.00224094	0.0411143
23165	NUP205	-0.0461085	0.102646	0.148754	0.00224094	0.0411143
146779	EFCAB3	-0.0542508	0.0943471	0.148598	0.00224094	0.0411143
10250	SRRM1	-0.142035	0.00459277	0.146628	0.00224094	0.0411143
56287	GKN1	-0.0466311	0.0958241	0.142455	0.00224094	0.0411143
9592	IER2	-0.17306	-0.0449401	0.12812	0.00224094	0.0411143
51056	LAP3	0.207101	0.0781872	-0.128913	0.00224094	0.0411143
118471	PRAP1	-0.128644	-0.260035	-0.131391	0.00224094	0.0411143
64431	ACTR6	0.0800028	-0.0524165	-0.132419	0.00224094	0.0411143
5148	PDE6G	0.187491	0.0505444	-0.136947	0.00224094	0.0411143
347741	OTOP3	0.0567483	-0.101239	-0.157987	0.00224094	0.0411143
23126	POGZ	0.0471249	-0.114301	-0.161426	0.00224094	0.0411143
4622	MYH4	0.160557	-0.00523264	-0.16579	0.00224094	0.0411143
404552	SCGB1D4	0.119435	-0.0491185	-0.168553	0.00224094	0.0411143
390261	OR6M1	0.0682272	-0.104886	-0.173113	0.00224094	0.0411143
407975	MIR17HG	-0.00312553	-0.188012	-0.184886	0.00224094	0.0411143
11341	SCRG1	0.00547161	-0.180582	-0.186054	0.00224094	0.0411143
84883	AIFM2	0.0875483	-0.105094	-0.192643	0.00224094	0.0411143
3487	IGFBP4	-0.120695	-0.314479	-0.193784	0.00224094	0.0411143
26010	SPATS2L	0.0125415	-0.184143	-0.196684	0.00224094	0.0411143
8635	RNASET2	0.063676	-0.137399	-0.201075	0.00224094	0.0411143
5191	PEX7	-0.0795062	-0.288448	-0.208942	0.00224094	0.0411143
127066	OR14C36	0.100163	-0.112752	-0.212916	0.00224094	0.0411143
164633	CABP7	-0.0378634	-0.260341	-0.222478	0.00224094	0.0411143
222611	GPR111	0.0563119	-0.169263	-0.225575	0.00224094	0.0411143
10647	SCGB1D2	0.135479	-0.0967578	-0.232237	0.00224094	0.0411143
54908	SPDL1	0.0989891	-0.137071	-0.236061	0.00224094	0.0411143
389158	PLSCR5	0.194309	-0.0625119	-0.256821	0.00224094	0.0411143
8532	CPZ	0.183147	-0.0961634	-0.27931	0.00224094	0.0411143
153090	DAB2IP	-0.027168	-0.317033	-0.289865	0.00224094	0.0411143
440073	IQSEC3	0.061069	-0.254625	-0.315694	0.00224094	0.0411143
10296	MAEA	0.102953	-0.215442	-0.318395	0.00224094	0.0411143
8581	LY6D	0.0142409	-0.342749	-0.35699	0.00224094	0.0411143
11252	PACSIN2	0.183627	-0.179025	-0.362652	0.00224094	0.0411143
284434	NWD1	0.298399	-0.0687089	-0.367107	0.00224094	0.0411143
5747	PTK2	0.000554375	-0.370878	-0.371432	0.00224094	0.0411143
8294	HIST1H4I	0.349123	-0.072509	-0.421632	0.00224094	0.0411143
3990	LIPC	-0.0491275	-0.555403	-0.506276	0.00224094	0.0411143
8912	CACNA1H	0.451699	-0.63855	-1.09025	0.00224094	0.0411143
6492	SIM1	0.76146	-0.358002	-1.11946	0.00224094	0.0411143
28231	SLCO4A1	-0.311314	0.170037	0.481351	0.00244089	0.0429946
339448	C1orf174	0.0422843	0.376873	0.334589	0.00244089	0.0429946
54661	PCDHB17	-0.0159645	0.286701	0.302666	0.00244089	0.0429946
2046	EPHA8	0.0773422	0.369398	0.292055	0.00244089	0.0429946
7345	UCHL1	0.142098	0.374832	0.232734	0.00244089	0.0429946
594857	NPS	-0.0853203	0.141394	0.226715	0.00244089	0.0429946
23039	XPO7	-0.135065	0.0505189	0.185584	0.00244089	0.0429946
4175	MCM6	0.0330103	0.217078	0.184067	0.00244089	0.0429946
192669	AGO3	-0.102151	0.0784975	0.180649	0.00244089	0.0429946
79071	ELOVL6	0.139202	0.316903	0.177701	0.00244089	0.0429946
138724	C9orf131	-0.075057	0.0840917	0.159149	0.00244089	0.0429946
54732	TMED9	-0.0560911	0.1022	0.158292	0.00244089	0.0429946
79946	C10orf95	-0.135844	0.021686	0.15753	0.00244089	0.0429946
389336	C5orf46	-0.0735008	0.078123	0.151624	0.00244089	0.0429946
113540	CMTM1	-0.16013	-0.00868279	0.151448	0.00244089	0.0429946
57402	S100A14	0.193164	0.0635617	-0.129602	0.00244089	0.0429946
254428	SLC41A1	-0.181168	-0.345013	-0.163846	0.00244089	0.0429946
123228	SENP8	0.00594695	-0.158912	-0.164859	0.00244089	0.0429946
2782	GNB1	0.00483403	-0.178221	-0.183055	0.00244089	0.0429946
9703	KIAA0100	0.13115	-0.0550316	-0.186181	0.00244089	0.0429946
56667	MUC13	0.178097	-0.0190127	-0.19711	0.00244089	0.0429946
1381	CRABP1	-0.0557911	-0.26896	-0.213169	0.00244089	0.0429946
4246	SCGB2A1	0.256635	0.0206697	-0.235965	0.00244089	0.0429946
170393	C10orf91	-0.00490901	-0.257408	-0.252499	0.00244089	0.0429946
26045	LRRTM2	0.0466258	-0.230139	-0.276765	0.00244089	0.0429946
84124	ZNF394	0.203619	-0.0818669	-0.285486	0.00244089	0.0429946
8874	ARHGEF7	0.168706	-0.138013	-0.306718	0.00244089	0.0429946
6941	TCF19	-0.0813554	-0.396888	-0.315532	0.00244089	0.0429946
9712	USP6NL	-0.131062	-0.470564	-0.339502	0.00244089	0.0429946
286	ANK1	0.176719	-0.163892	-0.340611	0.00244089	0.0429946
35	ACADS	0.161085	-0.236603	-0.397688	0.00244089	0.0429946
80352	RNF39	0.7106	0.0253929	-0.685207	0.00244089	0.0429946
5799	PTPRN2	-1.56808	2.11919	3.68727	0.00265638	0.044682
202559	KHDRBS2	-0.0865043	0.407861	0.494366	0.00265638	0.044682
64764	CREB3L2	0.0350558	0.522155	0.4871	0.00265638	0.044682
218	ALDH3A1	0.0108523	0.45405	0.443198	0.00265638	0.044682
2693	GHSR	-0.223647	0.132503	0.35615	0.00265638	0.044682
57154	SMURF1	-0.0922012	0.245138	0.337339	0.00265638	0.044682
6513	SLC2A1	-0.197105	0.131972	0.329077	0.00265638	0.044682
342667	STAC2	0.0856488	0.397802	0.312153	0.00265638	0.044682
124274	GPR139	0.0296578	0.332145	0.302487	0.00265638	0.044682
284451	ODF3L2	-0.08898	0.211562	0.300542	0.00265638	0.044682
90993	CREB3L1	-0.0160375	0.24609	0.262128	0.00265638	0.044682
221504	ZBTB9	-0.249981	0.00784244	0.257824	0.00265638	0.044682
5357	PLS1	0.0490802	0.23921	0.19013	0.00265638	0.044682
6523	SLC5A1	0.0380918	0.222007	0.183915	0.00265638	0.044682
7356	SCGB1A1	-0.0726406	0.0808851	0.153526	0.00265638	0.044682
2219	FCN1	-0.0776339	0.070233	0.147867	0.00265638	0.044682
8270	LAGE3	-0.0764968	0.0665779	0.143075	0.00265638	0.044682
8419	BFSP2	0.255112	0.39296	0.137848	0.00265638	0.044682
7009	TMBIM6	-0.183456	-0.0550431	0.128413	0.00265638	0.044682
79981	FRMD1	0.0211961	-0.111553	-0.132749	0.00265638	0.044682
345456	PFN3	0.0717627	-0.0880559	-0.159819	0.00265638	0.044682
644168	DRGX	0.111304	-0.0563224	-0.167626	0.00265638	0.044682
135935	NOBOX	0.166186	-0.00166539	-0.167851	0.00265638	0.044682
2891	GRIA2	0.0464772	-0.153925	-0.200402	0.00265638	0.044682
57698	KIAA1598	-0.0780034	-0.28221	-0.204207	0.00265638	0.044682
57630	SH3RF1	0.0740959	-0.144888	-0.218984	0.00265638	0.044682
7851	MALL	-0.105264	-0.32724	-0.221977	0.00265638	0.044682
4734	NEDD4	-0.0320275	-0.255385	-0.223358	0.00265638	0.044682
9783	RIMS3	0.220493	-0.0403708	-0.260864	0.00265638	0.044682
80723	SLC35G2	-0.228175	-0.489095	-0.260921	0.00265638	0.044682
3359	HTR3A	0.228146	-0.0437682	-0.271915	0.00265638	0.044682
51050	PI15	0.312753	0.0227505	-0.290003	0.00265638	0.044682
118472	ZNF511	0.338176	0.00601713	-0.332159	0.00265638	0.044682
57462	KIAA1161	0.346606	-0.0127066	-0.359313	0.00265638	0.044682
221421	RSPH9	0.234894	-0.161473	-0.396368	0.00265638	0.044682
8842	PROM1	-0.153591	-0.581195	-0.427604	0.00265638	0.044682
339366	ADAMTSL5	-0.147173	-0.592996	-0.445823	0.00265638	0.044682
25937	WWTR1	-0.117103	-0.636251	-0.519148	0.00265638	0.044682
85236	HIST1H2BK	-0.684027	0.158889	0.842916	0.00288843	0.0464904
6539	SLC6A12	0.0943162	0.685779	0.591462	0.00288843	0.0464904
149371	EXOC8	-0.0494557	0.409422	0.458878	0.00288843	0.0464904
23650	TRIM29	-0.228233	0.226003	0.454236	0.00288843	0.0464904
114794	ELFN2	-0.210352	0.175482	0.385834	0.00288843	0.0464904
8425	LTBP4	-0.0521925	0.288985	0.341178	0.00288843	0.0464904
5923	RASGRF1	0.169685	0.507013	0.337328	0.00288843	0.0464904
84366	PRAC1	-0.184289	0.104675	0.288965	0.00288843	0.0464904
83593	RASSF5	-0.280693	0.0050518	0.285745	0.00288843	0.0464904
25984	KRT23	-0.251747	0.00886143	0.260609	0.00288843	0.0464904
307	ANXA4	0.231148	0.476788	0.24564	0.00288843	0.0464904
84269	CHCHD5	0.136591	0.379873	0.243281	0.00288843	0.0464904
653140	FAM228A	-0.102382	0.140021	0.242403	0.00288843	0.0464904
3977	LIFR	0.297578	0.531954	0.234376	0.00288843	0.0464904
203413	CT83	-0.0632096	0.162516	0.225726	0.00288843	0.0464904
256949	KANK3	-0.275538	-0.055234	0.220304	0.00288843	0.0464904
84833	USMG5	-0.18802	0.0256048	0.213625	0.00288843	0.0464904
56128	PCDHB8	-0.0352137	0.136849	0.172062	0.00288843	0.0464904
9868	TOMM70A	-0.140269	0.0185337	0.158803	0.00288843	0.0464904
114884	OSBPL10	0.129523	0.262159	0.132637	0.00288843	0.0464904
126370	OR1I1	0.0570059	-0.0909627	-0.147969	0.00288843	0.0464904
2072	ERCC4	-0.166037	-0.326214	-0.160176	0.00288843	0.0464904
85320	ABCC11	-0.0603847	-0.222963	-0.162578	0.00288843	0.0464904
155465	AGR3	-0.24385	-0.406677	-0.162827	0.00288843	0.0464904
6715	SRD5A1	0.192958	0.0174394	-0.175518	0.00288843	0.0464904
400745	SH2D5	-0.0282511	-0.206135	-0.177884	0.00288843	0.0464904
3918	LAMC2	0.163437	-0.0155734	-0.17901	0.00288843	0.0464904
254359	ZDHHC24	0.237519	0.0571517	-0.180367	0.00288843	0.0464904
158158	RASEF	0.210613	0.0295229	-0.18109	0.00288843	0.0464904
10811	NOXA1	0.276667	0.0904349	-0.186232	0.00288843	0.0464904
81618	ITM2C	-0.168063	-0.358166	-0.190103	0.00288843	0.0464904
8161	COIL	0.190157	-0.00296761	-0.193125	0.00288843	0.0464904
991	CDC20	0.14121	-0.0541998	-0.19541	0.00288843	0.0464904
122258	SPACA7	0.223882	-0.0158403	-0.239722	0.00288843	0.0464904
9902	MRC2	0.00555101	-0.234865	-0.240416	0.00288843	0.0464904
81832	NETO1	0.156393	-0.0923705	-0.248763	0.00288843	0.0464904
319	APOF	-0.0984349	-0.361172	-0.262737	0.00288843	0.0464904
100126793	GHRLOS	0.368443	0.0838668	-0.284576	0.00288843	0.0464904
4619	MYH1	0.308397	-0.0236085	-0.332005	0.00288843	0.0464904
2049	EPHB3	-0.0994333	-0.469232	-0.369799	0.00288843	0.0464904
9656	MDC1	-0.0327927	-0.465511	-0.432718	0.00288843	0.0464904
83893	SPATA16	0.207595	-0.312989	-0.520584	0.00288843	0.0464904
2843	GPR20	0.113096	-0.419428	-0.532523	0.00288843	0.0464904
100192379	PP12613	-0.0958392	-0.640054	-0.544215	0.00288843	0.0464904
146712	B3GNTL1	0.128795	0.684384	0.555589	0.00313811	0.0484212
2327	FMO2	-0.0165341	0.456861	0.473395	0.00313811	0.0484212
4761	NEUROD2	0.0277717	0.456246	0.428474	0.00313811	0.0484212
9053	MAP7	-0.202842	0.114881	0.317723	0.00313811	0.0484212
205147	AMER3	-0.0907727	0.215211	0.305984	0.00313811	0.0484212
84054	PCDHB19P	-0.177026	0.104253	0.28128	0.00313811	0.0484212
7349	UCN	0.0690389	0.345657	0.276619	0.00313811	0.0484212
8187	ZNF239	-0.225925	0.0165941	0.242519	0.00313811	0.0484212
84874	ZNF514	-0.041	0.187577	0.228577	0.00313811	0.0484212
145837	RP11-279F6.1	0.150051	0.375325	0.225274	0.00313811	0.0484212
51008	ASCC1	0.136912	0.346979	0.210066	0.00313811	0.0484212
8651	SOCS1	0.0603264	0.26421	0.203884	0.00313811	0.0484212
9804	TOMM20	0.0308744	0.227207	0.196333	0.00313811	0.0484212
51442	VGLL1	0.0546818	0.240186	0.185504	0.00313811	0.0484212
6871	TADA2A	-0.0266575	0.158004	0.184662	0.00313811	0.0484212
9814	SFI1	-0.203808	-0.0205015	0.183306	0.00313811	0.0484212
85464	SSH2	0.0226133	0.194757	0.172144	0.00313811	0.0484212
165918	RNF168	-0.0785556	0.088088	0.166644	0.00313811	0.0484212
389932	AKR1C6P	-0.0644787	0.0812655	0.145744	0.00313811	0.0484212
7366	UGT2B15	0.0932874	0.238428	0.14514	0.00313811	0.0484212
2697	GJA1	-0.0100083	0.134801	0.144809	0.00313811	0.0484212
646214	LOC646214	0.113202	-0.0159439	-0.129146	0.00313811	0.0484212
117285	DEFB118	0.204156	0.0324713	-0.171685	0.00313811	0.0484212
22924	MAPRE3	-0.0951722	-0.268939	-0.173767	0.00313811	0.0484212
84181	CHD6	0.0386787	-0.139115	-0.177794	0.00313811	0.0484212
4012	LNPEP	0.110633	-0.0714878	-0.182121	0.00313811	0.0484212
84062	DTNBP1	-0.113182	-0.296472	-0.183291	0.00313811	0.0484212
400500	BCAR4	0.0917755	-0.0925474	-0.184323	0.00313811	0.0484212
283849	EXOC3L1	0.0319041	-0.15996	-0.191864	0.00313811	0.0484212
6934	TCF7L2	-0.252259	-0.46935	-0.21709	0.00313811	0.0484212
5610	EIF2AK2	0.289381	0.0611688	-0.228212	0.00313811	0.0484212
259236	TMIE	0.0612129	-0.173837	-0.23505	0.00313811	0.0484212
1605	DAG1	0.0651302	-0.195972	-0.261103	0.00313811	0.0484212
222696	ZSCAN23	0.196278	-0.0649618	-0.26124	0.00313811	0.0484212
134147	CMBL	-0.208932	-0.476604	-0.267672	0.00313811	0.0484212
65996	CENPBD1P1	0.252196	-0.0379168	-0.290113	0.00313811	0.0484212
159989	CCDC67	0.0199613	-0.360084	-0.380046	0.00313811	0.0484212
389558	FAM180A	0.104645	-0.306377	-0.411022	0.00313811	0.0484212
79899	PRR5L	-0.324731	-0.752454	-0.427723	0.00313811	0.0484212
81578	COL21A1	0.416861	-0.0801252	-0.496986	0.00313811	0.0484212
84107	ZIC4	-0.734819	-0.00744382	0.727375	0.00340654	0.0499806
56125	PCDHB11	0.00785723	0.326842	0.318985	0.00340654	0.0499806
1589	CYP21A2	-0.121328	0.172951	0.294279	0.00340654	0.0499806
27295	PDLIM3	0.406978	0.679182	0.272204	0.00340654	0.0499806
5467	PPARD	-0.0394988	0.201654	0.241153	0.00340654	0.0499806
9852	EPM2AIP1	0.170733	0.378621	0.207888	0.00340654	0.0499806
84260	TCHP	-0.0385143	0.162033	0.200547	0.00340654	0.0499806
28970	C11orf54	-0.0794916	0.118316	0.197808	0.00340654	0.0499806
284185	LINC00482	-0.188341	0.00256195	0.190903	0.00340654	0.0499806
7090	TLE3	0.277573	0.459887	0.182314	0.00340654	0.0499806
9940	DLEC1	0.191399	0.370885	0.179486	0.00340654	0.0499806
5128	CDK17	0.0539186	0.228806	0.174887	0.00340654	0.0499806
57531	HACE1	-0.0203704	0.137932	0.158303	0.00340654	0.0499806
2553	GABPB1	0.0555165	0.19743	0.141913	0.00340654	0.0499806
6894	TARBP1	0.00631785	0.142442	0.136124	0.00340654	0.0499806
254050	LRRC43	0.0839248	0.218487	0.134562	0.00340654	0.0499806
84464	SLX4	0.00767452	-0.120347	-0.128021	0.00340654	0.0499806
815	CAMK2A	0.0610389	-0.0700123	-0.131051	0.00340654	0.0499806
100033430	SNORD116-18	0.11692	-0.0154048	-0.132325	0.00340654	0.0499806
171568	POLR3H	0.108104	-0.029942	-0.138046	0.00340654	0.0499806
663	BNIP2	0.125767	-0.0156262	-0.141393	0.00340654	0.0499806
4316	MMP7	-0.160211	-0.304343	-0.144132	0.00340654	0.0499806
9834	KIAA0125	0.0528877	-0.0923498	-0.145237	0.00340654	0.0499806
386675	KRTAP10-7	0.0669015	-0.0811769	-0.148078	0.00340654	0.0499806
64429	ZDHHC6	0.107403	-0.0529296	-0.160332	0.00340654	0.0499806
388115	C15orf52	-0.0726854	-0.250329	-0.177644	0.00340654	0.0499806
1814	DRD3	0.183687	0.00261173	-0.181075	0.00340654	0.0499806
53836	GPR87	0.0608671	-0.122292	-0.183159	0.00340654	0.0499806
643719	SCGB1B2P	0.243415	0.0459237	-0.197491	0.00340654	0.0499806
3887	KRT81	0.128359	-0.0700104	-0.19837	0.00340654	0.0499806
373509	USP50	0.23777	0.0387157	-0.199054	0.00340654	0.0499806
6590	SLPI	0.182343	-0.0431818	-0.225525	0.00340654	0.0499806
285386	TPRG1	0.366293	0.139531	-0.226762	0.00340654	0.0499806
1346	COX7A1	0.0906165	-0.177321	-0.267937	0.00340654	0.0499806
147138	TMC8	-0.282169	-0.560355	-0.278186	0.00340654	0.0499806
9953	HS3ST3B1	-0.0175168	-0.334881	-0.317364	0.00340654	0.0499806
23209	MLC1	-0.190616	-0.642334	-0.451718	0.00340654	0.0499806
8817	FGF18	0.00962705	-0.466725	-0.476352	0.00340654	0.0499806
2064	ERBB2	0.139513	-0.42678	-0.566292	0.00340654	0.0499806

## Sheet: meth_wilcox_results_her2
EntrezID	GeneName	median_dcis	median_inv	median_diff	Wilcox.p.value	fdr_wilcox
84224	NBPF3	-0.174261	0.0182983	0.19256	1.33276e-07	0.00258701
114799	ESCO1	0.219681	-0.023147	-0.242828	2.94885e-07	0.00286201
23556	PIGN	-0.230666	-0.00139704	0.229269	1.49377e-06	0.00483258
27258	LSM3	-0.225147	0.016977	0.242124	1.20443e-06	0.00483258
55758	RCOR3	0.142387	-0.0119763	-0.154364	1.49377e-06	0.00483258
684959	SNORA25	-0.18701	0.0149676	0.201978	1.84322e-06	0.00488464
81605	URM1	0.156515	-0.0119032	-0.168419	2.26478e-06	0.00488464
50640	PNPLA8	-0.167654	0.0110072	0.178661	2.77e-06	0.00537685
2189	FANCG	0.174079	-0.00345291	-0.177532	3.37491e-06	0.0059555
113201	CASC4	0.134856	-0.0363913	-0.171248	4.95053e-06	0.00686392
2222	FDFT1	-0.275754	-0.051536	0.224218	5.96262e-06	0.00723377
64430	PCNXL4	-0.223476	0.024355	0.247831	5.96262e-06	0.00723377
4708	NDUFB2	-0.20859	0.00681849	0.215408	7.15775e-06	0.00771884
161779	PGBD4	-0.152862	0.0166492	0.169511	7.15775e-06	0.00771884
163720	CYP4Z2P	-0.181302	-0.00432874	0.176973	8.56292e-06	0.00831074
1163	CKS1B	-0.121209	0.052036	0.173245	1.43923e-05	0.00901188
4878	NPPA	-0.121469	0.0380466	0.159516	1.43923e-05	0.00901188
23704	KCNE4	-0.639073	-0.000853584	0.63822	1.2141e-05	0.00901188
55255	WDR41	-0.127624	0.0149305	0.142555	1.2141e-05	0.00901188
64149	C17orf75	-0.164507	-0.00633052	0.158177	1.02124e-05	0.00901188
167691	LCA5	-0.169314	0.00779944	0.177113	1.43923e-05	0.00901188
25820	ARIH1	0.186828	-0.0138058	-0.200634	1.2141e-05	0.00901188
64421	DCLRE1C	0.144737	0.00716889	-0.137568	1.43923e-05	0.00901188
91404	SESTD1	0.191842	0.00188584	-0.189957	1.43923e-05	0.00901188
93654	ST7-AS2	0.110937	-0.0909217	-0.201859	1.2141e-05	0.00901188
167153	PAPD4	0.138064	-0.00491938	-0.142984	1.2141e-05	0.00901188
23053	ZSWIM8	0.143302	-0.0219603	-0.165263	1.7011e-05	0.00971178
79628	SH3TC2	0.166739	-0.0268654	-0.193604	1.7011e-05	0.00971178
126231	ZNF573	0.279028	-0.155038	-0.434066	2.00522e-05	0.010812
83937	RASSF4	-0.226493	0.0556592	0.282153	2.35725e-05	0.0111602
129563	DIS3L2	-0.22312	-0.0266094	0.196511	2.35725e-05	0.0111602
140460	ASB7	0.240874	-0.03028	-0.271154	2.35725e-05	0.0111602
84726	PRRC2B	0.174297	0.0013091	-0.172988	2.76411e-05	0.0111779
91828	EXOC3L4	0.171874	-0.00905646	-0.180931	2.76411e-05	0.0111779
375513	GUSBP4	0.167936	-0.00754777	-0.175483	2.76411e-05	0.0111779
643160	CYMP	0.16425	0.00178608	-0.162464	3.23291e-05	0.0120681
5495	PPM1B	-0.114221	0.0371587	0.15138	3.77225e-05	0.0126247
57553	MICAL3	0.2576	-0.104021	-0.361621	3.77225e-05	0.0126247
3842	TNPO1	0.155693	-0.0407542	-0.196448	4.39105e-05	0.013113
22985	ACIN1	0.177288	0.0218117	-0.155476	4.39105e-05	0.013113
51527	GSKIP	-0.115784	0.0247803	0.140564	5.09987e-05	0.0141419
79657	RPAP3	-0.100006	0.0275184	0.127525	5.09987e-05	0.0141419
10734	STAG3	0.0348817	-0.186458	-0.22134	5.09987e-05	0.0141419
83463	MXD3	0.140564	-0.0638777	-0.204442	5.09987e-05	0.0141419
140	ADORA3	0.19799	-0.0930765	-0.291067	5.90977e-05	0.014898
975	CD81	0.435725	0.0115771	-0.424148	5.90977e-05	0.014898
6129	RPL7	-0.138901	0.0459318	0.184833	5.90977e-05	0.014898
7705	ZNF146	-0.106454	0.0413385	0.147792	5.90977e-05	0.014898
58516	FAM60A	0.192168	0.0430073	-0.14916	5.90977e-05	0.014898
79778	MICALL2	0.0278241	-0.169543	-0.197367	5.90977e-05	0.014898
399909	PCNXL3	0.0698871	-0.0619587	-0.131846	5.90977e-05	0.014898
1191	CLU	-0.406747	-0.0113097	0.395437	6.83377e-05	0.0167912
10282	BET1	0.112223	-0.0244558	-0.136679	6.83377e-05	0.0167912
4851	NOTCH1	-0.38045	0.0746093	0.455059	7.88541e-05	0.0184414
5922	RASA2	-0.155054	0.0164255	0.17148	7.88541e-05	0.0184414
391059	FRRS1	0.161156	0.0159645	-0.145192	7.88541e-05	0.0184414
7738	ZNF184	0.0985615	-0.0385335	-0.137095	9.08056e-05	0.0193695
3419	IDH3A	-0.132078	0.0624553	0.194533	9.08056e-05	0.0193695
8525	DGKZ	-0.441456	0.202732	0.644188	9.08056e-05	0.0193695
153364	MBLAC2	-0.120599	0.00847947	0.129079	9.08056e-05	0.0193695
22916	NCBP2	-0.102661	0.0405221	0.143183	0.000104358	0.0215499
84946	LTV1	0.13889	-0.0221615	-0.161052	0.000104358	0.0215499
3714	JAG2	0.216456	0.00845953	-0.207997	0.000119703	0.0234702
5685	PSMA4	0.185989	-0.0285865	-0.214576	0.000119703	0.0234702
10089	KCNK7	0.190581	-0.0848486	-0.275429	0.000119703	0.0234702
4060	LUM	0.194091	-0.0919991	-0.286091	0.000137041	0.0246307
9412	MED21	0.17445	-0.0156716	-0.190121	0.000137041	0.0246307
10514	MYBBP1A	0.133256	-0.0483995	-0.181656	0.000137041	0.0246307
9712	USP6NL	-0.169996	0.0619423	0.231938	0.000137041	0.0246307
55028	C17orf80	-0.138761	0.0418259	0.180587	0.000137041	0.0246307
90550	MCU	-0.241803	-0.0716857	0.170117	0.000137041	0.0246307
387082	SUMO4	-0.124239	0.0214413	0.14568	0.000137041	0.0246307
254225	RNF169	0.195672	-0.0299423	-0.225614	0.000137041	0.0246307
1031	CDKN2C	-0.155042	0.019637	0.17468	0.000156604	0.0262056
124923	SGK494	-0.345732	-0.0152448	0.330487	0.000156604	0.0262056
2049	EPHB3	-0.182698	0.130407	0.313105	0.000178634	0.0284219
51552	RAB14	0.136698	-0.0264769	-0.163175	0.000178634	0.0284219
9343	EFTUD2	0.160941	0.00360655	-0.157335	0.000231212	0.0327595
23214	XPO6	0.158339	0.0147821	-0.143557	0.000231212	0.0327595
5058	PAK1	-0.270232	-0.0172098	0.253022	0.000231212	0.0327595
7982	ST7	-0.276014	0.0387961	0.31481	0.000231212	0.0327595
89894	TMEM116	-0.119312	0.035356	0.154668	0.000231212	0.0327595
2066	ERBB4	0.249322	0.045825	-0.203497	0.000262378	0.0341814
2739	GLO1	0.13736	-0.00965129	-0.147011	0.000262378	0.0341814
6005	RHAG	0.113201	-0.0347487	-0.147949	0.000262378	0.0341814
27072	VPS41	-0.295254	-0.0338345	0.26142	0.000262378	0.0341814
730094	C16orf52	-0.176484	-0.0185208	0.157963	0.000262378	0.0341814
165679	SPTSSB	0.143143	-0.0342005	-0.177343	0.000262378	0.0341814
730051	ZNF814	0.170685	-0.35438	-0.525065	0.000262378	0.0341814
476	ATP1A1	0.253678	0.107967	-0.145711	0.000336219	0.0352775
5300	PIN1	0.0995239	-0.038347	-0.137871	0.000336219	0.0352775
5361	PLXNA1	0.150127	-0.0464211	-0.196548	0.000297251	0.0352775
55702	CCDC94	0.130259	-0.0128696	-0.143129	0.000336219	0.0352775
56905	C15orf39	0.116036	-0.0217223	-0.137758	0.000336219	0.0352775
1456	CSNK1G3	-0.115283	0.0483284	0.163612	0.000336219	0.0352775
1815	DRD4	-0.213023	0.0477875	0.26081	0.000336219	0.0352775
5283	PIGH	-0.102733	0.0314407	0.134174	0.000336219	0.0352775
5287	PIK3C2B	-0.138903	0.0740025	0.212905	0.000336219	0.0352775
6574	SLC20A1	-0.188284	0.0103182	0.198602	0.000336219	0.0352775
79161	TMEM243	0.179307	-0.0956266	-0.274933	0.000336219	0.0352775
8851	CDK5R1	-0.101059	0.0281372	0.129196	0.000336219	0.0352775
9512	PMPCB	-0.105418	0.0239088	0.129327	0.000336219	0.0352775
10529	NEBL	-0.155219	0.058267	0.213486	0.000297251	0.0352775
79882	ZC3H14	0.189369	-0.0206614	-0.21003	0.000297251	0.0352775
55037	PTCD3	-0.120258	0.0782222	0.198481	0.000336219	0.0352775
55081	IFT57	-0.16985	-0.00021802	0.169632	0.000336219	0.0352775
79072	FASTKD3	-0.12563	0.0286676	0.154297	0.000336219	0.0352775
145389	SLC38A6	-0.124534	0.00907956	0.133613	0.000336219	0.0352775
200186	CRTC2	-0.134637	-0.00200212	0.132634	0.000336219	0.0352775
414235	PRR26	0.0188164	0.17515	0.156333	0.000297251	0.0352775
5476	CTSA	0.102633	-0.0392732	-0.141906	0.000379689	0.0381872
56985	ADPRM	0.156314	-0.0122895	-0.168603	0.000379689	0.0381872
8945	BTRC	-0.181504	-0.0101171	0.171387	0.000379689	0.0381872
125476	INO80C	0.100601	-0.030627	-0.131228	0.000379689	0.0381872
79136	LY6G6E	-0.257926	0.104023	0.361949	0.000379689	0.0381872
283554	GPR137C	-0.106006	0.040482	0.146488	0.000379689	0.0381872
65065	NBEAL1	0.170532	-0.0261958	-0.196728	0.000428118	0.0413443
153222	CREBRF	0.150108	-0.0205806	-0.170688	0.000428118	0.0413443
1428	CRYM	0.352157	0.00278756	-0.34937	0.000481987	0.0429167
8839	WISP2	0.27682	0.0250031	-0.251817	0.000481987	0.0429167
25836	NIPBL	0.113356	-0.0451506	-0.158506	0.000481987	0.0429167
51008	ASCC1	0.16867	-0.00228446	-0.170954	0.000481987	0.0429167
57396	CLK4	0.292539	0.113396	-0.179143	0.000481987	0.0429167
84258	SYT3	0.292326	0.0223666	-0.269959	0.000481987	0.0429167
121512	FGD4	0.211318	-0.0452588	-0.256577	0.000481987	0.0429167
130951	M1AP	0.271092	0.0442752	-0.226817	0.000481987	0.0429167
143502	OR52I2	0.198841	0.069106	-0.129735	0.000481987	0.0429167
23150	FRMD4B	-0.202407	0.00318908	0.205596	0.000481987	0.0429167
285676	ZNF454	-0.126492	0.227603	0.354095	0.000481987	0.0429167
10261	IGSF6	0.184968	-0.000871854	-0.18584	0.000541829	0.0449464
51341	ZBTB7A	0.107645	-0.0651209	-0.172766	0.000541829	0.0449464
54845	ESRP1	0.251086	-0.00345731	-0.254543	0.000541829	0.0449464
57819	LSM2	0.270132	-0.0139231	-0.284055	0.000541829	0.0449464
5211	PFKL	-0.0705949	0.0621476	0.132743	0.000541829	0.0449464
8125	ANP32A	0.00682938	0.19562	0.188791	0.000541829	0.0449464
122809	SOCS4	-0.108274	0.0335831	0.141857	0.000541829	0.0449464
147409	DSG4	-0.149997	-0.0117349	0.138262	0.000541829	0.0449464
254827	NAALADL2	-0.157919	0.105978	0.263897	0.000541829	0.0449464
509	ATP5C1	0.143464	-0.0312667	-0.174731	0.000608207	0.0481873
7322	UBE2D2	0.218135	0.0167048	-0.20143	0.000608207	0.0481873
30844	EHD4	0.237234	-0.0310181	-0.268252	0.000608207	0.0481873
57380	MRS2	0.156944	-0.0391057	-0.196049	0.000608207	0.0481873
79058	ASPSCR1	0.179464	-0.0425906	-0.222055	0.000608207	0.0481873
79646	PANK3	-0.11879	0.0331639	0.151954	0.000608207	0.0481873

## Sheet: meth_wilcox_results_luma
EntrezID	GeneName	median_dcis	median_inv	median_diff	Wilcox.p.value	fdr_wilcox
9592	IER2	-0.1212	0.0124532	0.133653	2.48391e-06	0.008841
4915	NTRK2	0.163347	-0.102395	-0.265742	3.51893e-06	0.009758
4999	ORC2	0.179071	0.00318418	-0.175887	5.44316e-06	0.0117397
54627	MAP10	0.316555	-0.0802423	-0.396797	1.06306e-05	0.0137566
1285	COL4A3	-0.219888	-0.0840402	0.135847	1.56433e-05	0.0138184
2296	FOXC1	-0.288974	0.0476024	0.336576	1.70853e-05	0.0138184
6297	SALL2	-0.271039	0.0720141	0.343054	1.30998e-05	0.0138184
55007	FAM118A	0.238187	-0.0586462	-0.296833	1.51889e-05	0.0138184
132	ADK	-0.227007	0.0934087	0.320416	2.7176e-05	0.016952
3062	HCRTR2	-0.372322	-0.0416233	0.330698	3.31861e-05	0.016952
9829	DNAJC6	0.445818	-0.0236208	-0.469439	3.04702e-05	0.016952
10607	TBL3	0.1411	0.00934694	-0.131753	3.31861e-05	0.016952
54462	CCSER2	0.109348	-0.0323912	-0.14174	2.64071e-05	0.016952
284307	ZIK1	-0.420018	-0.0737873	0.346231	3.04702e-05	0.016952
390858	OACYLP	-0.158941	0.0121402	0.171082	3.93231e-05	0.0190825
5100	PCDH8	-0.377073	-0.00358768	0.373486	5.65128e-05	0.0212781
5300	PIN1	0.108156	-0.0221231	-0.130279	5.49714e-05	0.0212781
9445	ITM2B	0.131883	-0.0179855	-0.149869	5.05825e-05	0.0212781
23196	FAM120A	-0.158542	0.0235606	0.182102	6.13864e-05	0.0212781
24138	IFIT5	0.133557	-0.0402359	-0.173793	6.13864e-05	0.0212781
51162	EGFL7	-0.202676	0.0939089	0.296585	5.20072e-05	0.0212781
126668	TDRD10	0.304915	-0.0442162	-0.349131	5.34698e-05	0.0212781
158293	FAM120AOS	-0.153692	0.0277166	0.181409	6.13864e-05	0.0212781
283521	LINC00282	0.127091	-0.0314413	-0.158532	5.49714e-05	0.0212781
387597	ILDR2	-0.309414	0.033892	0.343306	6.66562e-05	0.0219299
125150	ZSWIM7	0.174721	-0.0281259	-0.202847	6.8506e-05	0.0221628
23057	NMNAT2	-0.432294	-0.0916237	0.34067	7.85064e-05	0.0240892
51300	TIMMDC1	0.0864627	-0.0489505	-0.135413	8.06655e-05	0.0240892
284348	LYPD5	-0.186024	0.0132624	0.199286	8.06655e-05	0.0240892
5297	PI4KA	-0.0995669	0.033496	0.133063	8.51532e-05	0.0242304
79582	SPAG16	-0.243093	0.0083595	0.251452	8.51532e-05	0.0242304
145837	RP11-279F6.1	0.0599336	-0.0717402	-0.131674	8.98762e-05	0.0242304
5800	PTPRO	0.41889	0.0269502	-0.39194	9.48458e-05	0.0245474
81688	C6orf62	-0.168453	-0.00507506	0.163378	9.48458e-05	0.0245474
256297	PTF1A	-0.274065	-0.0897104	0.184355	9.48458e-05	0.0245474
26152	ZNF337	-0.0890865	0.0452593	0.134346	0.000105574	0.026273
55212	BBS7	0.0843358	-0.0625122	-0.146848	0.000105574	0.026273
1763	DNA2	-0.217591	0.116671	0.334262	0.000108429	0.026309
3053	SERPIND1	-0.098044	0.0379741	0.136018	0.000108429	0.026309
50617	ATP6V0A4	-0.222368	0.0988544	0.321222	0.00011436	0.0267452
399947	C11orf87	0.362561	0.0651802	-0.297381	0.00011436	0.0267452
1655	DDX5	0.167267	-0.0104429	-0.17771	0.000120597	0.02754
7307	U2AF1	0.152139	-0.0788511	-0.23099	0.000127152	0.0277321
55117	SLC6A15	0.294735	0.0788375	-0.215897	0.000127152	0.0277321
23127	COLGALT2	0.177566	-0.0282433	-0.205809	0.000130555	0.0278484
768211	RELL1	-0.117622	0.0832021	0.200824	0.000130555	0.0278484
84457	PHYHIPL	0.355126	-0.0170032	-0.372129	0.000145042	0.0296359
5582	PRKCG	-0.253124	0.0118132	0.264937	0.000152841	0.0296679
6567	SLC16A2	-0.159212	0.0381124	0.197324	0.000148893	0.0296679
8361	HIST1H4F	-0.43526	0.00575707	0.441017	0.000152841	0.0296679
10217	CTDSPL	0.223806	-0.0402439	-0.264049	0.000152841	0.0296679
8418	CMAHP	-0.121701	0.0736832	0.195384	0.000156887	0.0298561
8642	DCHS1	0.184298	-0.0807021	-0.265	0.000156887	0.0298561
6424	SFRP4	-0.306905	-0.0425481	0.264357	0.000165283	0.0299841
9404	LPXN	0.108213	-0.109846	-0.218059	0.000165283	0.0299841
24141	LAMP5	0.389844	0.134958	-0.254886	0.000161033	0.0299841
27319	BHLHE22	-0.222633	-0.0611633	0.161469	0.000165283	0.0299841
920	CD4	-0.172569	0.0477883	0.220358	0.0001741	0.0301584
2524	FUT2	0.225935	-0.0832266	-0.309162	0.000178673	0.0301584
5069	PAPPA	0.15915	0.00725246	-0.151897	0.000169637	0.0301584
27239	GPR162	0.146359	-0.141447	-0.287806	0.000178673	0.0301584
51460	SFMBT1	-0.184249	0.0396057	0.223855	0.000178673	0.0301584
622	BDH1	-0.105492	0.0641549	0.169647	0.000198117	0.030542
823	CAPN1	-0.146177	0.0631252	0.209302	0.000208569	0.030542
1503	CTPS1	0.184419	0.025584	-0.158835	0.000208569	0.030542
4359	MPZ	0.315635	3.93461e-05	-0.315596	0.00020328	0.030542
8027	STAM	-0.136808	0.0595528	0.196361	0.000188159	0.030542
8945	BTRC	-0.0717318	0.0773319	0.149064	0.000198117	0.030542
26278	SACS	0.275655	0.0178635	-0.257792	0.000183358	0.030542
27123	DKK2	-0.334671	-0.0800241	0.254647	0.000213987	0.030542
135112	NCOA7	0.131304	-0.0275688	-0.158873	0.000213987	0.030542
167127	UGT3A2	0.19566	-0.00750111	-0.203161	0.00020328	0.030542
219409	GSX1	-0.25556	-0.0481538	0.207406	0.000198117	0.030542
79192	IRX1	-0.525534	0.156002	0.681536	0.000219537	0.0311054
6447	SCG5	0.0438706	-0.096242	-0.140113	0.000225222	0.0312271
83893	SPATA16	-0.442812	0.179176	0.621987	0.000225222	0.0312271
2862	MLNR	0.203573	-0.0438066	-0.24738	0.000231045	0.0315833
1656	DDX6	0.159451	-0.0277904	-0.187242	0.000243118	0.0327719
990	CDC6	-0.11916	0.0384196	0.15758	0.000249373	0.0330996
5455	POU3F3	0.395527	-0.0595455	-0.455072	0.000249373	0.0330996
284485	RIIAD1	0.21396	-0.0638539	-0.277814	0.00025578	0.0330996
5728	PTEN	-0.159373	0.0377119	0.197085	0.000275937	0.0343347
9693	RAPGEF2	0.111295	-0.0407702	-0.152065	0.000275937	0.0343347
375	ARF1	-0.111337	0.0418134	0.15315	0.000282981	0.0345468
84002	B3GNT5	-0.376243	-0.0696251	0.306618	0.000282981	0.0345468
462	SERPINC1	0.0581994	-0.0774966	-0.135696	0.000290193	0.0349871
3483	IGFALS	-0.00911939	0.185757	0.194876	0.000297576	0.0350076
54734	RAB39A	-0.212793	-0.0558143	0.156978	0.000297576	0.0350076
64093	SMOC1	-0.300701	-0.13635	0.16435	0.000305136	0.0350473
80128	TRIM46	-0.204581	0.0607703	0.265351	0.000305136	0.0350473
55628	ZNF407	0.151075	-0.0059281	-0.157003	0.000312875	0.0355158
7369	UMOD	-0.0334736	0.126939	0.160413	0.000320797	0.0359942
64221	ROBO3	-0.379277	-0.0769336	0.302343	0.000320797	0.0359942
23301	EHBP1	0.107873	-0.0476792	-0.155552	0.000337208	0.0369805
57466	SCAF4	0.100511	-0.0414063	-0.141917	0.000337208	0.0369805
651302	ZNF192P1	-0.232899	0.00931052	0.242209	0.000337208	0.0369805
440730	TRIM67	0.287404	0.0343161	-0.253088	0.000345705	0.0374887
2222	FDFT1	-0.0805079	0.0843627	0.164871	0.000391278	0.0393528
2297	FOXD1	0.145047	-0.0453375	-0.190385	0.000391278	0.0393528
3670	ISL1	-0.425428	-0.0139337	0.411494	0.000381737	0.0393528
5179	PENK	-0.450076	-0.0397576	0.410318	0.000381737	0.0393528
8289	ARID1A	-0.174982	-0.0389779	0.136004	0.000381737	0.0393528
441168	FAM26F	-0.181011	-0.0111977	0.169814	0.000391278	0.0393528
345456	PFN3	0.283296	0.0365511	-0.246745	0.000411032	0.0407069
11041	B3GNT1	-0.161566	-0.00200087	0.159565	0.000421255	0.0412979
1399	CRKL	0.0716791	-0.0643866	-0.136066	0.000431715	0.0419001
114036	LINC00310	0.106902	-0.051818	-0.15872	0.000442417	0.0423042
255167	LINC01018	0.267935	-0.0595624	-0.327497	0.000442417	0.0423042
317649	EIF4E3	-0.274558	-0.00831751	0.266241	0.000442417	0.0423042
645369	TMEM200C	0.28401	-0.0213843	-0.305394	0.000453366	0.0431387
2044	EPHA5	-0.358198	-0.0710534	0.287145	0.000476027	0.0440008
1378	CR1	0.190205	0.0508724	-0.139333	0.00048775	0.0440359
11055	ZPBP	0.273431	0.0574109	-0.21602	0.00048775	0.0440359
23165	NUP205	0.0785081	-0.0489801	-0.127488	0.00048775	0.0440359
7436	VLDLR	-0.201265	0.0464875	0.247752	0.000499741	0.0442944
388650	FAM69A	-0.122149	0.0257202	0.147869	0.000499741	0.0442944
11149	BVES	0.337704	0.0309935	-0.30671	0.000524553	0.045353
55855	FAM45B	-0.120102	0.0240636	0.144166	0.000524553	0.045353
56911	MAP3K7CL	0.102423	-0.099885	-0.202308	0.000537385	0.045353
64321	SOX17	-0.39016	-0.0415292	0.34863	0.000537385	0.045353
83439	TCF7L1	0.243305	-0.128554	-0.371859	0.000524553	0.045353
84709	MGARP	-0.309483	-0.0958402	0.213643	0.000537385	0.045353
283162	OR8B4	-0.216163	-0.0157638	0.200399	0.000537385	0.045353
3075	CFH	0.216575	-0.132128	-0.348703	0.000550509	0.0456664
4223	MEOX2	0.298293	0.0973258	-0.200967	0.000550509	0.0456664
23101	MCF2L2	-0.541456	-0.103093	0.438364	0.000550509	0.0456664
2572	GAD2	-0.393292	-0.0804085	0.312883	0.000563931	0.0465807
55244	SLC47A1	-0.122075	0.0715137	0.193589	0.000577658	0.0475124
2045	EPHA7	0.20672	0.0377375	-0.168983	0.000591695	0.0476572
8407	TAGLN2	0.0572358	-0.0814215	-0.138657	0.000591695	0.0476572
50632	CALY	-0.316084	-0.127217	0.188867	0.000591695	0.0476572
10131	TRAP1	-0.247452	-0.00323142	0.24422	0.000606049	0.0478212
60385	TSKS	0.11947	-0.0559132	-0.175383	0.000606049	0.0478212
149428	BNIPL	0.113229	-0.115871	-0.2291	0.000606049	0.0478212
407738	FAM19A1	0.311875	-0.0421738	-0.354049	0.000606049	0.0478212
723961	INS-IGF2	-0.73209	-0.158521	0.573569	0.000606049	0.0478212
1910	EDNRB	-0.701586	-0.054666	0.64692	0.000620726	0.0479584
2595	GANC	-0.139145	0.0211385	0.160283	0.000651078	0.0479584
4741	NEFM	0.31234	-0.0147997	-0.32714	0.000699204	0.0479584
5064	PALM	-0.0190346	-0.168132	-0.149098	0.000682806	0.0479584
5457	POU4F1	-0.373272	0.0657092	0.438981	0.000682806	0.0479584
5774	PTPN3	0.132996	-0.0900759	-0.223072	0.000635734	0.0479584
7827	NPHS2	-0.30499	-0.0199648	0.285025	0.000699204	0.0479584
9420	CYP7B1	0.315732	0.0979208	-0.217811	0.000682806	0.0479584
23246	BOP1	-0.211026	0.0550421	0.266068	0.000699204	0.0479584
23336	SYNM	0.222498	0.0319099	-0.190588	0.000666767	0.0479584
27067	STAU2	0.19682	-0.0414238	-0.238244	0.000666767	0.0479584
51315	KRCC1	0.146938	-0.0598999	-0.206837	0.000651078	0.0479584
53829	P2RY13	0.0749359	-0.0754448	-0.150381	0.000620726	0.0479584
54360	CYTL1	-0.514667	0.177212	0.691879	0.000682806	0.0479584
65982	ZSCAN18	-0.402698	-0.231428	0.171269	0.000620726	0.0479584
79608	RIC3	-0.229679	-0.0658667	0.163813	0.000682806	0.0479584
79625	NDNF	-0.188801	-0.0458272	0.142974	0.000635734	0.0479584
79823	CAMKMT	0.103472	-0.0767635	-0.180235	0.000699204	0.0479584
84627	ZNF469	0.097926	-0.132658	-0.230584	0.000651078	0.0479584
84856	LINC00839	-0.191287	0.0209237	0.21221	0.000699204	0.0479584
140679	SLC32A1	-0.535719	-0.101622	0.434096	0.000651078	0.0479584
143903	LAYN	-0.303902	-0.101932	0.20197	0.000666767	0.0479584
147699	PPM1N	0.218114	0.0799616	-0.138152	0.000699204	0.0479584
284346	ZNF575	-0.138702	0.0629775	0.201679	0.000651078	0.0479584
441601	LOC441601	-0.13557	0.0889017	0.224471	0.000699204	0.0479584
9132	KCNQ4	-0.325878	-0.0942491	0.231629	0.000715966	0.0480887
22903	BTBD3	0.387086	-0.159206	-0.546292	0.000715966	0.0480887
54855	FAM46C	-0.10995	0.0472353	0.157185	0.000715966	0.0480887
245711	SPDYA	0.242814	0.0174857	-0.225328	0.000715966	0.0480887
2327	FMO2	0.10803	-0.11493	-0.22296	0.000733102	0.0484022
79136	LY6G6E	-0.149477	0.103374	0.252852	0.000733102	0.0484022
57626	KLHL1	0.429661	0.0707184	-0.358942	0.000750617	0.0488934
84275	SLC25A33	0.159706	-0.0220252	-0.181731	0.000768521	0.0495607
3880	KRT19	0.0866599	-0.0763567	-0.163017	0.000786821	0.0499117
9470	EIF4E2	-0.067329	0.0631155	0.130444	0.000786821	0.0499117
84318	CCDC77	0.120452	-0.0226952	-0.143147	0.000786821	0.0499117
